# Supplementary material for: Integrated strategy for in vitro characterization of a bileaflet mechanical aortic valve
Source: Biomed Eng Online. 2017 Feb 16;16:29. doi: 10.1186/s12938-017-0314-2 (PMC5314609; doi:10.1186/s12938-017-0314-2)
Supplement: Supplementary file 3 — Additional file 3. Velocity data for the performed experiments. [file 12938_2017_314_MOESM3_ESM.zip]

Archive with 8 entries (8 files):
- Additional files/U_64_2_4.dat
- Additional files/U_64_2_6.dat
- Additional files/U_80_2_4.dat
- Additional files/U_80_2_6.dat
- Additional files/V_64_2_4.dat
- Additional files/V_64_2_6.dat
- Additional files/V_80_2_4.dat
- Additional files/V_80_2_6.dat
