# Supplementary material for: Integrated strategy for in vitro characterization of a bileaflet mechanical aortic valve
Source: Biomed Eng Online. 2017 Feb 16;16:29. doi: 10.1186/s12938-017-0314-2 (PMC5314609; doi:10.1186/s12938-017-0314-2)
Supplement: Supplementary file 3 — Additional file 3. Velocity data for the performed experiments. [file 12938_2017_314_MOESM3_ESM.zip › Additional files/U_64_2_4.dat]

  0.0000000e+000  0.0000000e+000  0.0000000e+000  0.0000000e+000  0.0000000e+000  0.0000000e+000  0.0000000e+000  0.0000000e+000  0.0000000e+000  0.0000000e+000  0.0000000e+000  0.0000000e+000  0.0000000e+000  0.0000000e+000  0.0000000e+000  0.0000000e+000  0.0000000e+000  0.0000000e+000  0.0000000e+000  0.0000000e+000  0.0000000e+000  0.0000000e+000  0.0000000e+000  0.0000000e+000  0.0000000e+000  0.0000000e+000  0.0000000e+000  0.0000000e+000  0.0000000e+000  0.0000000e+000  0.0000000e+000  0.0000000e+000  0.0000000e+000  0.0000000e+000  0.0000000e+000  0.0000000e+000  0.0000000e+000  0.0000000e+000  0.0000000e+000  0.0000000e+000  0.0000000e+000  0.0000000e+000  0.0000000e+000  0.0000000e+000  0.0000000e+000  0.0000000e+000  0.0000000e+000  0.0000000e+000  0.0000000e+000  0.0000000e+000  0.0000000e+000  0.0000000e+000  0.0000000e+000  0.0000000e+000  0.0000000e+000  0.0000000e+000  0.0000000e+000  0.0000000e+000  0.0000000e+000  0.0000000e+000  0.0000000e+000  0.0000000e+000  0.0000000e+000  0.0000000e+000  0.0000000e+000  0.0000000e+000  0.0000000e+000  0.0000000e+000  0.0000000e+000  0.0000000e+000  0.0000000e+000  0.0000000e+000  0.0000000e+000  0.0000000e+000  0.0000000e+000  0.0000000e+000  0.0000000e+000  0.0000000e+000  0.0000000e+000  0.0000000e+000  0.0000000e+000  0.0000000e+000  0.0000000e+000  0.0000000e+000  0.0000000e+000  0.0000000e+000  0.0000000e+000  0.0000000e+000  0.0000000e+000  0.0000000e+000  0.0000000e+000  0.0000000e+000  0.0000000e+000  0.0000000e+000  0.0000000e+000  0.0000000e+000  0.0000000e+000  0.0000000e+000  0.0000000e+000  0.0000000e+000  0.0000000e+000  0.0000000e+000  0.0000000e+000  0.0000000e+000  0.0000000e+000  0.0000000e+000  0.0000000e+000  0.0000000e+000  0.0000000e+000  0.0000000e+000  0.0000000e+000  0.0000000e+000  0.0000000e+000  0.0000000e+000  0.0000000e+000  0.0000000e+000  0.0000000e+000  0.0000000e+000  0.0000000e+000  0.0000000e+000  0.0000000e+000  0.0000000e+000  0.0000000e+000  0.0000000e+000  0.0000000e+000  0.0000000e+000  0.0000000e+000  0.0000000e+000  0.0000000e+000  0.0000000e+000  0.0000000e+000  0.0000000e+000  0.0000000e+000  0.0000000e+000  0.0000000e+000  0.0000000e+000  0.0000000e+000  0.0000000e+000  0.0000000e+000  0.0000000e+000  0.0000000e+000  0.0000000e+000  0.0000000e+000  0.0000000e+000  0.0000000e+000  0.0000000e+000  0.0000000e+000  0.0000000e+000  0.0000000e+000  0.0000000e+000  0.0000000e+000  0.0000000e+000  0.0000000e+000  0.0000000e+000  0.0000000e+000  0.0000000e+000  0.0000000e+000  0.0000000e+000  0.0000000e+000  0.0000000e+000  0.0000000e+000  0.0000000e+000  0.0000000e+000  0.0000000e+000  0.0000000e+000  0.0000000e+000  0.0000000e+000  0.0000000e+000  0.0000000e+000  0.0000000e+000  0.0000000e+000  0.0000000e+000  0.0000000e+000  0.0000000e+000  0.0000000e+000  0.0000000e+000  0.0000000e+000  0.0000000e+000  0.0000000e+000  0.0000000e+000  0.0000000e+000  0.0000000e+000  0.0000000e+000  0.0000000e+000  0.0000000e+000  0.0000000e+000  0.0000000e+000  0.0000000e+000  0.0000000e+000  0.0000000e+000  0.0000000e+000  0.0000000e+000  0.0000000e+000  0.0000000e+000  0.0000000e+000  0.0000000e+000  0.0000000e+000  0.0000000e+000  0.0000000e+000  0.0000000e+000  0.0000000e+000  0.0000000e+000  0.0000000e+000  0.0000000e+000  0.0000000e+000  0.0000000e+000  0.0000000e+000  0.0000000e+000  0.0000000e+000  0.0000000e+000  0.0000000e+000  0.0000000e+000  0.0000000e+000  0.0000000e+000  0.0000000e+000  0.0000000e+000  0.0000000e+000  0.0000000e+000  0.0000000e+000  0.0000000e+000  0.0000000e+000  0.0000000e+000  0.0000000e+000  0.0000000e+000  0.0000000e+000  0.0000000e+000  0.0000000e+000  0.0000000e+000  0.0000000e+000  0.0000000e+000  0.0000000e+000  0.0000000e+000  0.0000000e+000  0.0000000e+000  0.0000000e+000  0.0000000e+000  0.0000000e+000  0.0000000e+000  0.0000000e+000  0.0000000e+000  0.0000000e+000  0.0000000e+000  0.0000000e+000  0.0000000e+000  0.0000000e+000  0.0000000e+000  0.0000000e+000  0.0000000e+000  0.0000000e+000  0.0000000e+000  0.0000000e+000  0.0000000e+000  0.0000000e+000  0.0000000e+000  0.0000000e+000  0.0000000e+000  0.0000000e+000  0.0000000e+000  0.0000000e+000  0.0000000e+000  0.0000000e+000  0.0000000e+000  0.0000000e+000  0.0000000e+000  0.0000000e+000  0.0000000e+000  0.0000000e+000  0.0000000e+000  0.0000000e+000  0.0000000e+000  0.0000000e+000  0.0000000e+000  0.0000000e+000  0.0000000e+000  0.0000000e+000  0.0000000e+000  0.0000000e+000  0.0000000e+000  0.0000000e+000  0.0000000e+000  0.0000000e+000  0.0000000e+000  0.0000000e+000  0.0000000e+000  0.0000000e+000  0.0000000e+000  0.0000000e+000  0.0000000e+000  0.0000000e+000  0.0000000e+000  0.0000000e+000  0.0000000e+000  0.0000000e+000  0.0000000e+000  0.0000000e+000  0.0000000e+000  0.0000000e+000  0.0000000e+000  0.0000000e+000  0.0000000e+000  0.0000000e+000  0.0000000e+000  0.0000000e+000  0.0000000e+000  0.0000000e+000  0.0000000e+000  0.0000000e+000  0.0000000e+000  0.0000000e+000  0.0000000e+000  0.0000000e+000  0.0000000e+000  0.0000000e+000  0.0000000e+000  0.0000000e+000  0.0000000e+000  0.0000000e+000  0.0000000e+000  0.0000000e+000  0.0000000e+000  0.0000000e+000  0.0000000e+000  0.0000000e+000  0.0000000e+000  0.0000000e+000  0.0000000e+000  0.0000000e+000  0.0000000e+000  0.0000000e+000  0.0000000e+000  0.0000000e+000  0.0000000e+000  0.0000000e+000  0.0000000e+000  0.0000000e+000  0.0000000e+000  0.0000000e+000  0.0000000e+000  0.0000000e+000  0.0000000e+000  0.0000000e+000  0.0000000e+000  0.0000000e+000  0.0000000e+000  0.0000000e+000  0.0000000e+000  0.0000000e+000  0.0000000e+000  0.0000000e+000  0.0000000e+000  0.0000000e+000  0.0000000e+000  0.0000000e+000  0.0000000e+000  0.0000000e+000  0.0000000e+000  0.0000000e+000  0.0000000e+000  0.0000000e+000  0.0000000e+000  0.0000000e+000  0.0000000e+000  0.0000000e+000  0.0000000e+000  0.0000000e+000  0.0000000e+000  0.0000000e+000  0.0000000e+000  0.0000000e+000  0.0000000e+000  0.0000000e+000  0.0000000e+000  0.0000000e+000  0.0000000e+000  0.0000000e+000  0.0000000e+000  0.0000000e+000  0.0000000e+000  0.0000000e+000  0.0000000e+000  0.0000000e+000  0.0000000e+000  0.0000000e+000  0.0000000e+000  0.0000000e+000  0.0000000e+000  0.0000000e+000  0.0000000e+000  0.0000000e+000  0.0000000e+000  0.0000000e+000  0.0000000e+000  0.0000000e+000  0.0000000e+000  0.0000000e+000  0.0000000e+000  0.0000000e+000  0.0000000e+000  0.0000000e+000  0.0000000e+000  0.0000000e+000  0.0000000e+000  0.0000000e+000  0.0000000e+000  0.0000000e+000  0.0000000e+000  0.0000000e+000  0.0000000e+000  0.0000000e+000  0.0000000e+000  0.0000000e+000  0.0000000e+000  0.0000000e+000  0.0000000e+000  0.0000000e+000  0.0000000e+000  0.0000000e+000  0.0000000e+000  0.0000000e+000  0.0000000e+000  0.0000000e+000  0.0000000e+000  0.0000000e+000  0.0000000e+000  0.0000000e+000  0.0000000e+000  0.0000000e+000  0.0000000e+000  0.0000000e+000  0.0000000e+000  0.0000000e+000  0.0000000e+000  0.0000000e+000  0.0000000e+000  0.0000000e+000  0.0000000e+000  0.0000000e+000  0.0000000e+000  0.0000000e+000  0.0000000e+000  0.0000000e+000  0.0000000e+000  0.0000000e+000  0.0000000e+000  0.0000000e+000  0.0000000e+000  0.0000000e+000  0.0000000e+000  0.0000000e+000  0.0000000e+000  0.0000000e+000  0.0000000e+000  0.0000000e+000  0.0000000e+000  0.0000000e+000  0.0000000e+000  0.0000000e+000  0.0000000e+000  0.0000000e+000  0.0000000e+000  0.0000000e+000  0.0000000e+000  0.0000000e+000  0.0000000e+000  0.0000000e+000  0.0000000e+000  0.0000000e+000  0.0000000e+000  0.0000000e+000  0.0000000e+000  0.0000000e+000  0.0000000e+000  0.0000000e+000  0.0000000e+000  0.0000000e+000  0.0000000e+000  0.0000000e+000  0.0000000e+000  0.0000000e+000  0.0000000e+000  0.0000000e+000  0.0000000e+000  0.0000000e+000  0.0000000e+000  0.0000000e+000  0.0000000e+000  0.0000000e+000  0.0000000e+000  0.0000000e+000  0.0000000e+000  0.0000000e+000  0.0000000e+000  0.0000000e+000  0.0000000e+000  0.0000000e+000  0.0000000e+000  0.0000000e+000  0.0000000e+000  0.0000000e+000  0.0000000e+000  0.0000000e+000  0.0000000e+000  0.0000000e+000  0.0000000e+000  0.0000000e+000  0.0000000e+000  0.0000000e+000  0.0000000e+000  0.0000000e+000  0.0000000e+000  0.0000000e+000  0.0000000e+000  0.0000000e+000  0.0000000e+000  0.0000000e+000  0.0000000e+000  0.0000000e+000  0.0000000e+000  0.0000000e+000  0.0000000e+000  0.0000000e+000  0.0000000e+000  0.0000000e+000  0.0000000e+000  0.0000000e+000  0.0000000e+000  0.0000000e+000  0.0000000e+000  0.0000000e+000  0.0000000e+000  0.0000000e+000  0.0000000e+000  0.0000000e+000  0.0000000e+000  0.0000000e+000  0.0000000e+000  0.0000000e+000  0.0000000e+000  0.0000000e+000  0.0000000e+000  0.0000000e+000  0.0000000e+000  0.0000000e+000  0.0000000e+000  0.0000000e+000  0.0000000e+000  0.0000000e+000  0.0000000e+000  0.0000000e+000  0.0000000e+000  0.0000000e+000  0.0000000e+000  0.0000000e+000  0.0000000e+000  0.0000000e+000  0.0000000e+000  0.0000000e+000  0.0000000e+000  0.0000000e+000  0.0000000e+000  0.0000000e+000  0.0000000e+000  0.0000000e+000  0.0000000e+000  0.0000000e+000  0.0000000e+000  0.0000000e+000  0.0000000e+000  0.0000000e+000  0.0000000e+000  0.0000000e+000  0.0000000e+000  0.0000000e+000  0.0000000e+000  0.0000000e+000  0.0000000e+000  0.0000000e+000  0.0000000e+000  0.0000000e+000  0.0000000e+000  0.0000000e+000  0.0000000e+000  0.0000000e+000  0.0000000e+000  0.0000000e+000  0.0000000e+000  0.0000000e+000  0.0000000e+000  0.0000000e+000  0.0000000e+000  0.0000000e+000  0.0000000e+000  0.0000000e+000  0.0000000e+000  0.0000000e+000  0.0000000e+000  0.0000000e+000  0.0000000e+000  0.0000000e+000  0.0000000e+000  0.0000000e+000  0.0000000e+000  0.0000000e+000  0.0000000e+000  0.0000000e+000  0.0000000e+000  0.0000000e+000  0.0000000e+000  0.0000000e+000  0.0000000e+000  0.0000000e+000  0.0000000e+000  0.0000000e+000  0.0000000e+000  0.0000000e+000  0.0000000e+000  0.0000000e+000  0.0000000e+000  0.0000000e+000  0.0000000e+000  0.0000000e+000  0.0000000e+000  0.0000000e+000  0.0000000e+000  0.0000000e+000  0.0000000e+000  0.0000000e+000  0.0000000e+000  0.0000000e+000  0.0000000e+000  0.0000000e+000  0.0000000e+000  0.0000000e+000  0.0000000e+000  0.0000000e+000  0.0000000e+000  0.0000000e+000  0.0000000e+000  0.0000000e+000  0.0000000e+000  0.0000000e+000  0.0000000e+000  0.0000000e+000  0.0000000e+000  0.0000000e+000  0.0000000e+000  0.0000000e+000  0.0000000e+000  0.0000000e+000  0.0000000e+000  0.0000000e+000  0.0000000e+000  0.0000000e+000  0.0000000e+000  0.0000000e+000  0.0000000e+000  0.0000000e+000  0.0000000e+000  0.0000000e+000  0.0000000e+000  0.0000000e+000  0.0000000e+000  0.0000000e+000  0.0000000e+000  0.0000000e+000  0.0000000e+000  0.0000000e+000  0.0000000e+000  0.0000000e+000  0.0000000e+000  0.0000000e+000  0.0000000e+000  0.0000000e+000  0.0000000e+000  0.0000000e+000  0.0000000e+000  0.0000000e+000  0.0000000e+000  0.0000000e+000  0.0000000e+000  0.0000000e+000  0.0000000e+000  0.0000000e+000  0.0000000e+000  0.0000000e+000  0.0000000e+000  0.0000000e+000  0.0000000e+000  0.0000000e+000  0.0000000e+000  0.0000000e+000  0.0000000e+000  0.0000000e+000  0.0000000e+000  0.0000000e+000  0.0000000e+000  0.0000000e+000  0.0000000e+000  0.0000000e+000  0.0000000e+000  0.0000000e+000  0.0000000e+000  0.0000000e+000  0.0000000e+000  0.0000000e+000  0.0000000e+000  0.0000000e+000  0.0000000e+000  0.0000000e+000  0.0000000e+000  0.0000000e+000  0.0000000e+000  0.0000000e+000  0.0000000e+000  0.0000000e+000  0.0000000e+000  0.0000000e+000  0.0000000e+000  0.0000000e+000  0.0000000e+000  0.0000000e+000  0.0000000e+000  0.0000000e+000  0.0000000e+000  0.0000000e+000  0.0000000e+000  0.0000000e+000  0.0000000e+000  0.0000000e+000  0.0000000e+000  0.0000000e+000  0.0000000e+000  0.0000000e+000  0.0000000e+000  0.0000000e+000  0.0000000e+000  0.0000000e+000  0.0000000e+000  0.0000000e+000  0.0000000e+000  0.0000000e+000  0.0000000e+000  0.0000000e+000  0.0000000e+000  0.0000000e+000  0.0000000e+000  0.0000000e+000  0.0000000e+000  0.0000000e+000  0.0000000e+000  0.0000000e+000  0.0000000e+000  0.0000000e+000  0.0000000e+000  0.0000000e+000  0.0000000e+000  0.0000000e+000  0.0000000e+000  0.0000000e+000  0.0000000e+000  0.0000000e+000  0.0000000e+000  0.0000000e+000  0.0000000e+000  0.0000000e+000  0.0000000e+000  0.0000000e+000  0.0000000e+000  0.0000000e+000  0.0000000e+000  0.0000000e+000  0.0000000e+000  0.0000000e+000  0.0000000e+000  0.0000000e+000  0.0000000e+000  0.0000000e+000  0.0000000e+000  0.0000000e+000  0.0000000e+000  0.0000000e+000  0.0000000e+000  0.0000000e+000  0.0000000e+000  0.0000000e+000  0.0000000e+000  0.0000000e+000  0.0000000e+000  0.0000000e+000  0.0000000e+000  0.0000000e+000  0.0000000e+000  0.0000000e+000  0.0000000e+000  0.0000000e+000  0.0000000e+000  0.0000000e+000  0.0000000e+000  0.0000000e+000  0.0000000e+000  0.0000000e+000  0.0000000e+000  0.0000000e+000  0.0000000e+000  0.0000000e+000  0.0000000e+000  0.0000000e+000  0.0000000e+000  0.0000000e+000  0.0000000e+000  0.0000000e+000  0.0000000e+000  0.0000000e+000  0.0000000e+000  0.0000000e+000  0.0000000e+000  0.0000000e+000  0.0000000e+000  0.0000000e+000  0.0000000e+000  0.0000000e+000  0.0000000e+000  0.0000000e+000  0.0000000e+000  0.0000000e+000  0.0000000e+000  0.0000000e+000  0.0000000e+000  0.0000000e+000  0.0000000e+000  0.0000000e+000  0.0000000e+000  0.0000000e+000  0.0000000e+000  0.0000000e+000  0.0000000e+000  0.0000000e+000  0.0000000e+000  0.0000000e+000  0.0000000e+000  0.0000000e+000  0.0000000e+000  0.0000000e+000  0.0000000e+000  0.0000000e+000  0.0000000e+000  0.0000000e+000  0.0000000e+000  0.0000000e+000  0.0000000e+000  0.0000000e+000  0.0000000e+000  0.0000000e+000  0.0000000e+000  0.0000000e+000  0.0000000e+000  0.0000000e+000  0.0000000e+000  0.0000000e+000  0.0000000e+000  0.0000000e+000  0.0000000e+000  0.0000000e+000  0.0000000e+000  0.0000000e+000  0.0000000e+000  0.0000000e+000  0.0000000e+000  0.0000000e+000  0.0000000e+000  0.0000000e+000  0.0000000e+000  0.0000000e+000  0.0000000e+000  0.0000000e+000  0.0000000e+000  0.0000000e+000  0.0000000e+000  0.0000000e+000  0.0000000e+000  0.0000000e+000  0.0000000e+000  0.0000000e+000  0.0000000e+000  0.0000000e+000  0.0000000e+000  0.0000000e+000  0.0000000e+000  0.0000000e+000  0.0000000e+000  0.0000000e+000  0.0000000e+000  0.0000000e+000  0.0000000e+000  0.0000000e+000  0.0000000e+000  0.0000000e+000  0.0000000e+000  0.0000000e+000  0.0000000e+000  0.0000000e+000  0.0000000e+000  0.0000000e+000  0.0000000e+000  0.0000000e+000  0.0000000e+000  0.0000000e+000  0.0000000e+000  0.0000000e+000  0.0000000e+000  0.0000000e+000  0.0000000e+000  0.0000000e+000  0.0000000e+000  0.0000000e+000  0.0000000e+000  0.0000000e+000  0.0000000e+000  0.0000000e+000  0.0000000e+000  0.0000000e+000  0.0000000e+000  0.0000000e+000  0.0000000e+000  0.0000000e+000  0.0000000e+000  0.0000000e+000  0.0000000e+000  0.0000000e+000  0.0000000e+000  0.0000000e+000  0.0000000e+000  0.0000000e+000  0.0000000e+000  0.0000000e+000  0.0000000e+000  0.0000000e+000  0.0000000e+000  0.0000000e+000  0.0000000e+000  0.0000000e+000  0.0000000e+000  0.0000000e+000  0.0000000e+000  0.0000000e+000  0.0000000e+000  0.0000000e+000  0.0000000e+000  0.0000000e+000  0.0000000e+000  0.0000000e+000  0.0000000e+000  0.0000000e+000  0.0000000e+000  0.0000000e+000  0.0000000e+000  0.0000000e+000  0.0000000e+000  0.0000000e+000  0.0000000e+000  0.0000000e+000  0.0000000e+000  0.0000000e+000  0.0000000e+000  0.0000000e+000  0.0000000e+000  0.0000000e+000  0.0000000e+000  0.0000000e+000  0.0000000e+000  0.0000000e+000  0.0000000e+000  0.0000000e+000  0.0000000e+000  0.0000000e+000  0.0000000e+000  0.0000000e+000  0.0000000e+000  0.0000000e+000  0.0000000e+000  0.0000000e+000  0.0000000e+000  0.0000000e+000  0.0000000e+000  0.0000000e+000  0.0000000e+000  0.0000000e+000  0.0000000e+000  0.0000000e+000  0.0000000e+000  0.0000000e+000  0.0000000e+000  0.0000000e+000  0.0000000e+000  0.0000000e+000  0.0000000e+000  0.0000000e+000  0.0000000e+000  0.0000000e+000  0.0000000e+000  0.0000000e+000  0.0000000e+000  0.0000000e+000  0.0000000e+000  0.0000000e+000  0.0000000e+000  0.0000000e+000  0.0000000e+000  0.0000000e+000  0.0000000e+000  0.0000000e+000  0.0000000e+000  0.0000000e+000  0.0000000e+000  0.0000000e+000  0.0000000e+000  0.0000000e+000  0.0000000e+000  0.0000000e+000  0.0000000e+000  0.0000000e+000  0.0000000e+000  0.0000000e+000  0.0000000e+000  0.0000000e+000  0.0000000e+000  0.0000000e+000  0.0000000e+000  0.0000000e+000  0.0000000e+000  0.0000000e+000  0.0000000e+000
  0.0000000e+000  0.0000000e+000  0.0000000e+000  0.0000000e+000  0.0000000e+000  0.0000000e+000  0.0000000e+000  0.0000000e+000  0.0000000e+000  0.0000000e+000  0.0000000e+000  0.0000000e+000  0.0000000e+000  0.0000000e+000  0.0000000e+000  0.0000000e+000  0.0000000e+000  0.0000000e+000  0.0000000e+000  0.0000000e+000  0.0000000e+000  0.0000000e+000  0.0000000e+000  0.0000000e+000  0.0000000e+000  0.0000000e+000  0.0000000e+000  0.0000000e+000  0.0000000e+000  0.0000000e+000  0.0000000e+000  0.0000000e+000  0.0000000e+000  0.0000000e+000  0.0000000e+000  0.0000000e+000  0.0000000e+000  0.0000000e+000  0.0000000e+000  0.0000000e+000  0.0000000e+000  0.0000000e+000  0.0000000e+000  0.0000000e+000  0.0000000e+000  0.0000000e+000  0.0000000e+000  0.0000000e+000  0.0000000e+000  0.0000000e+000  0.0000000e+000  0.0000000e+000  0.0000000e+000  0.0000000e+000  0.0000000e+000  0.0000000e+000  0.0000000e+000  0.0000000e+000  0.0000000e+000  0.0000000e+000  0.0000000e+000  0.0000000e+000  0.0000000e+000  0.0000000e+000  0.0000000e+000  0.0000000e+000  0.0000000e+000  0.0000000e+000  0.0000000e+000  0.0000000e+000  0.0000000e+000  0.0000000e+000  0.0000000e+000  0.0000000e+000  0.0000000e+000  0.0000000e+000  0.0000000e+000  0.0000000e+000  0.0000000e+000  0.0000000e+000  0.0000000e+000  0.0000000e+000  0.0000000e+000  0.0000000e+000  0.0000000e+000  0.0000000e+000  0.0000000e+000  0.0000000e+000  0.0000000e+000  0.0000000e+000  0.0000000e+000  0.0000000e+000  0.0000000e+000  0.0000000e+000  0.0000000e+000  0.0000000e+000  0.0000000e+000  0.0000000e+000  0.0000000e+000  0.0000000e+000  0.0000000e+000  0.0000000e+000  0.0000000e+000  0.0000000e+000  0.0000000e+000  0.0000000e+000  0.0000000e+000  0.0000000e+000  0.0000000e+000  0.0000000e+000  0.0000000e+000  0.0000000e+000  0.0000000e+000  0.0000000e+000  0.0000000e+000  0.0000000e+000  0.0000000e+000  0.0000000e+000  0.0000000e+000  0.0000000e+000  0.0000000e+000  0.0000000e+000  0.0000000e+000  0.0000000e+000  0.0000000e+000  0.0000000e+000  0.0000000e+000  0.0000000e+000  0.0000000e+000  0.0000000e+000  0.0000000e+000  0.0000000e+000  0.0000000e+000  0.0000000e+000  0.0000000e+000  0.0000000e+000  0.0000000e+000  0.0000000e+000  0.0000000e+000  0.0000000e+000  0.0000000e+000  0.0000000e+000  0.0000000e+000  0.0000000e+000  0.0000000e+000  0.0000000e+000  0.0000000e+000  0.0000000e+000  0.0000000e+000  0.0000000e+000  0.0000000e+000  0.0000000e+000  0.0000000e+000  0.0000000e+000  0.0000000e+000  0.0000000e+000  0.0000000e+000  0.0000000e+000  0.0000000e+000  0.0000000e+000  0.0000000e+000  0.0000000e+000  0.0000000e+000  0.0000000e+000  0.0000000e+000  0.0000000e+000  0.0000000e+000  0.0000000e+000  0.0000000e+000  0.0000000e+000  0.0000000e+000  0.0000000e+000  0.0000000e+000  0.0000000e+000  0.0000000e+000  0.0000000e+000  0.0000000e+000  0.0000000e+000  0.0000000e+000  0.0000000e+000  0.0000000e+000  0.0000000e+000  0.0000000e+000  0.0000000e+000  0.0000000e+000  0.0000000e+000  0.0000000e+000  0.0000000e+000  0.0000000e+000  0.0000000e+000  0.0000000e+000  0.0000000e+000  0.0000000e+000  0.0000000e+000  0.0000000e+000  0.0000000e+000  0.0000000e+000  0.0000000e+000  0.0000000e+000  0.0000000e+000  0.0000000e+000  0.0000000e+000  0.0000000e+000  0.0000000e+000  0.0000000e+000  0.0000000e+000  0.0000000e+000  0.0000000e+000  0.0000000e+000  0.0000000e+000  0.0000000e+000  0.0000000e+000  0.0000000e+000  0.0000000e+000  0.0000000e+000  0.0000000e+000  0.0000000e+000  0.0000000e+000  0.0000000e+000  0.0000000e+000  0.0000000e+000  0.0000000e+000  0.0000000e+000  0.0000000e+000  0.0000000e+000  0.0000000e+000  0.0000000e+000  0.0000000e+000  0.0000000e+000  0.0000000e+000  0.0000000e+000  0.0000000e+000  0.0000000e+000  0.0000000e+000  0.0000000e+000  0.0000000e+000  0.0000000e+000  0.0000000e+000  0.0000000e+000  0.0000000e+000  0.0000000e+000  0.0000000e+000  0.0000000e+000  0.0000000e+000  0.0000000e+000  0.0000000e+000  0.0000000e+000  0.0000000e+000  0.0000000e+000  0.0000000e+000  0.0000000e+000  0.0000000e+000  0.0000000e+000  0.0000000e+000  0.0000000e+000  0.0000000e+000  0.0000000e+000  0.0000000e+000  0.0000000e+000  0.0000000e+000  0.0000000e+000  0.0000000e+000  0.0000000e+000  0.0000000e+000  0.0000000e+000  0.0000000e+000  0.0000000e+000  0.0000000e+000  0.0000000e+000  0.0000000e+000  0.0000000e+000  0.0000000e+000  0.0000000e+000  0.0000000e+000  0.0000000e+000  0.0000000e+000  0.0000000e+000  0.0000000e+000  0.0000000e+000  0.0000000e+000  0.0000000e+000  0.0000000e+000  0.0000000e+000  0.0000000e+000  0.0000000e+000  0.0000000e+000  0.0000000e+000  0.0000000e+000  0.0000000e+000  0.0000000e+000  0.0000000e+000  0.0000000e+000  0.0000000e+000  0.0000000e+000  0.0000000e+000  0.0000000e+000  0.0000000e+000  0.0000000e+000  0.0000000e+000  0.0000000e+000  0.0000000e+000  0.0000000e+000  0.0000000e+000  0.0000000e+000  0.0000000e+000  0.0000000e+000  0.0000000e+000  0.0000000e+000  0.0000000e+000  0.0000000e+000  0.0000000e+000  0.0000000e+000  0.0000000e+000  0.0000000e+000  0.0000000e+000  0.0000000e+000  0.0000000e+000  0.0000000e+000  0.0000000e+000  0.0000000e+000  0.0000000e+000  0.0000000e+000  0.0000000e+000  0.0000000e+000  0.0000000e+000  0.0000000e+000  0.0000000e+000  0.0000000e+000  0.0000000e+000  0.0000000e+000  0.0000000e+000  0.0000000e+000  0.0000000e+000  0.0000000e+000  0.0000000e+000  0.0000000e+000  0.0000000e+000  0.0000000e+000  0.0000000e+000  0.0000000e+000  0.0000000e+000  0.0000000e+000  0.0000000e+000  0.0000000e+000  0.0000000e+000  0.0000000e+000  0.0000000e+000  0.0000000e+000  0.0000000e+000  0.0000000e+000  0.0000000e+000  0.0000000e+000  0.0000000e+000  0.0000000e+000  0.0000000e+000  0.0000000e+000  0.0000000e+000  0.0000000e+000  0.0000000e+000  0.0000000e+000  0.0000000e+000  0.0000000e+000  0.0000000e+000  0.0000000e+000  0.0000000e+000  0.0000000e+000  0.0000000e+000  0.0000000e+000  0.0000000e+000  0.0000000e+000  0.0000000e+000  0.0000000e+000  0.0000000e+000  0.0000000e+000  0.0000000e+000  0.0000000e+000  0.0000000e+000  0.0000000e+000  0.0000000e+000  0.0000000e+000  0.0000000e+000  0.0000000e+000  0.0000000e+000  0.0000000e+000  0.0000000e+000  0.0000000e+000  0.0000000e+000  0.0000000e+000  0.0000000e+000  0.0000000e+000  0.0000000e+000  0.0000000e+000  0.0000000e+000  0.0000000e+000  0.0000000e+000  0.0000000e+000  0.0000000e+000  0.0000000e+000  0.0000000e+000  0.0000000e+000  0.0000000e+000  0.0000000e+000  0.0000000e+000  0.0000000e+000  0.0000000e+000  0.0000000e+000  0.0000000e+000  0.0000000e+000  0.0000000e+000  0.0000000e+000  0.0000000e+000  0.0000000e+000  0.0000000e+000  0.0000000e+000  0.0000000e+000  0.0000000e+000  0.0000000e+000  0.0000000e+000  0.0000000e+000  0.0000000e+000  0.0000000e+000  0.0000000e+000  0.0000000e+000  0.0000000e+000  0.0000000e+000  0.0000000e+000  0.0000000e+000  0.0000000e+000  0.0000000e+000  0.0000000e+000  0.0000000e+000  0.0000000e+000  0.0000000e+000  0.0000000e+000  0.0000000e+000  0.0000000e+000  0.0000000e+000  0.0000000e+000  0.0000000e+000  0.0000000e+000  0.0000000e+000  0.0000000e+000  0.0000000e+000  0.0000000e+000  0.0000000e+000  0.0000000e+000  0.0000000e+000  0.0000000e+000  0.0000000e+000  0.0000000e+000  0.0000000e+000  0.0000000e+000  0.0000000e+000  0.0000000e+000  0.0000000e+000  0.0000000e+000  0.0000000e+000  0.0000000e+000  0.0000000e+000  0.0000000e+000  0.0000000e+000  0.0000000e+000  0.0000000e+000  0.0000000e+000  0.0000000e+000  0.0000000e+000  0.0000000e+000  0.0000000e+000  0.0000000e+000  0.0000000e+000  0.0000000e+000  0.0000000e+000  0.0000000e+000  0.0000000e+000  0.0000000e+000  0.0000000e+000  0.0000000e+000  0.0000000e+000  0.0000000e+000  0.0000000e+000  0.0000000e+000  0.0000000e+000  0.0000000e+000  0.0000000e+000  0.0000000e+000  0.0000000e+000  0.0000000e+000  0.0000000e+000  0.0000000e+000  0.0000000e+000  0.0000000e+000  0.0000000e+000  0.0000000e+000  0.0000000e+000  0.0000000e+000  0.0000000e+000  0.0000000e+000  0.0000000e+000  0.0000000e+000  0.0000000e+000  0.0000000e+000  0.0000000e+000  0.0000000e+000  0.0000000e+000  0.0000000e+000  0.0000000e+000  0.0000000e+000  0.0000000e+000  0.0000000e+000  0.0000000e+000  0.0000000e+000  0.0000000e+000  0.0000000e+000  0.0000000e+000  0.0000000e+000  0.0000000e+000  0.0000000e+000  0.0000000e+000  0.0000000e+000  0.0000000e+000  0.0000000e+000  0.0000000e+000  0.0000000e+000  0.0000000e+000  0.0000000e+000  0.0000000e+000  0.0000000e+000  0.0000000e+000  0.0000000e+000  0.0000000e+000  0.0000000e+000  0.0000000e+000  0.0000000e+000  0.0000000e+000  0.0000000e+000  0.0000000e+000  0.0000000e+000  0.0000000e+000  0.0000000e+000  0.0000000e+000  0.0000000e+000  0.0000000e+000  0.0000000e+000  0.0000000e+000  0.0000000e+000  0.0000000e+000  0.0000000e+000  0.0000000e+000  0.0000000e+000  0.0000000e+000  0.0000000e+000  0.0000000e+000  0.0000000e+000  0.0000000e+000  0.0000000e+000  0.0000000e+000  0.0000000e+000  0.0000000e+000  0.0000000e+000  0.0000000e+000  0.0000000e+000  0.0000000e+000  0.0000000e+000  0.0000000e+000  0.0000000e+000  0.0000000e+000  0.0000000e+000  0.0000000e+000  0.0000000e+000  0.0000000e+000  0.0000000e+000  0.0000000e+000  0.0000000e+000  0.0000000e+000  0.0000000e+000  0.0000000e+000  0.0000000e+000  0.0000000e+000  0.0000000e+000  0.0000000e+000  0.0000000e+000  0.0000000e+000  0.0000000e+000  0.0000000e+000  0.0000000e+000  0.0000000e+000  0.0000000e+000  0.0000000e+000  0.0000000e+000  0.0000000e+000  0.0000000e+000  0.0000000e+000  0.0000000e+000  0.0000000e+000  0.0000000e+000  0.0000000e+000  0.0000000e+000  0.0000000e+000  0.0000000e+000  0.0000000e+000  0.0000000e+000  0.0000000e+000  0.0000000e+000  0.0000000e+000  0.0000000e+000  0.0000000e+000  0.0000000e+000  0.0000000e+000  0.0000000e+000  0.0000000e+000  0.0000000e+000  0.0000000e+000  0.0000000e+000  0.0000000e+000  0.0000000e+000  0.0000000e+000  0.0000000e+000  0.0000000e+000  0.0000000e+000  0.0000000e+000  0.0000000e+000  0.0000000e+000  0.0000000e+000  0.0000000e+000  0.0000000e+000  0.0000000e+000  0.0000000e+000  0.0000000e+000  0.0000000e+000  0.0000000e+000  0.0000000e+000  0.0000000e+000  0.0000000e+000  0.0000000e+000  0.0000000e+000  0.0000000e+000  0.0000000e+000  0.0000000e+000  0.0000000e+000  0.0000000e+000  0.0000000e+000  0.0000000e+000  0.0000000e+000  0.0000000e+000  0.0000000e+000  0.0000000e+000  0.0000000e+000  0.0000000e+000  0.0000000e+000  0.0000000e+000  0.0000000e+000  0.0000000e+000  0.0000000e+000  0.0000000e+000  0.0000000e+000  0.0000000e+000  0.0000000e+000  0.0000000e+000  0.0000000e+000  0.0000000e+000  0.0000000e+000  0.0000000e+000  0.0000000e+000  0.0000000e+000  0.0000000e+000  0.0000000e+000  0.0000000e+000  0.0000000e+000  0.0000000e+000  0.0000000e+000  0.0000000e+000  0.0000000e+000  0.0000000e+000  0.0000000e+000  0.0000000e+000  0.0000000e+000  0.0000000e+000  0.0000000e+000  0.0000000e+000  0.0000000e+000  0.0000000e+000  0.0000000e+000  0.0000000e+000  0.0000000e+000  0.0000000e+000  0.0000000e+000  0.0000000e+000  0.0000000e+000  0.0000000e+000  0.0000000e+000  0.0000000e+000  0.0000000e+000  0.0000000e+000  0.0000000e+000  0.0000000e+000  0.0000000e+000  0.0000000e+000  0.0000000e+000  0.0000000e+000  0.0000000e+000  0.0000000e+000  0.0000000e+000  0.0000000e+000  0.0000000e+000  0.0000000e+000  0.0000000e+000  0.0000000e+000  0.0000000e+000  0.0000000e+000  0.0000000e+000  0.0000000e+000  0.0000000e+000  0.0000000e+000  0.0000000e+000  0.0000000e+000  0.0000000e+000  0.0000000e+000  0.0000000e+000  0.0000000e+000  0.0000000e+000  0.0000000e+000  0.0000000e+000  0.0000000e+000  0.0000000e+000  0.0000000e+000  0.0000000e+000  0.0000000e+000  0.0000000e+000  0.0000000e+000  0.0000000e+000  0.0000000e+000  0.0000000e+000  0.0000000e+000  0.0000000e+000  0.0000000e+000  0.0000000e+000  0.0000000e+000  0.0000000e+000  0.0000000e+000  0.0000000e+000  0.0000000e+000  0.0000000e+000  0.0000000e+000  0.0000000e+000  0.0000000e+000  0.0000000e+000  0.0000000e+000  0.0000000e+000  0.0000000e+000  0.0000000e+000  0.0000000e+000  0.0000000e+000  0.0000000e+000  0.0000000e+000  0.0000000e+000  0.0000000e+000  0.0000000e+000  0.0000000e+000  0.0000000e+000  0.0000000e+000  0.0000000e+000  0.0000000e+000  0.0000000e+000  0.0000000e+000  0.0000000e+000  0.0000000e+000  0.0000000e+000  0.0000000e+000  0.0000000e+000  0.0000000e+000  0.0000000e+000  0.0000000e+000  0.0000000e+000  0.0000000e+000  0.0000000e+000  0.0000000e+000  0.0000000e+000  0.0000000e+000  0.0000000e+000  0.0000000e+000  0.0000000e+000  0.0000000e+000  0.0000000e+000  0.0000000e+000  0.0000000e+000  0.0000000e+000  0.0000000e+000  0.0000000e+000  0.0000000e+000  0.0000000e+000  0.0000000e+000  0.0000000e+000  0.0000000e+000  0.0000000e+000  0.0000000e+000  0.0000000e+000  0.0000000e+000  0.0000000e+000  0.0000000e+000  0.0000000e+000  0.0000000e+000  0.0000000e+000  0.0000000e+000  0.0000000e+000  0.0000000e+000  0.0000000e+000  0.0000000e+000  0.0000000e+000  0.0000000e+000  0.0000000e+000  0.0000000e+000  0.0000000e+000  0.0000000e+000  0.0000000e+000  0.0000000e+000  0.0000000e+000  0.0000000e+000  0.0000000e+000  0.0000000e+000  0.0000000e+000  0.0000000e+000  0.0000000e+000  0.0000000e+000  0.0000000e+000  0.0000000e+000  0.0000000e+000  0.0000000e+000  0.0000000e+000  0.0000000e+000  0.0000000e+000  0.0000000e+000  0.0000000e+000  0.0000000e+000  0.0000000e+000  0.0000000e+000  0.0000000e+000  0.0000000e+000  0.0000000e+000  0.0000000e+000  0.0000000e+000  0.0000000e+000  0.0000000e+000  0.0000000e+000  0.0000000e+000  0.0000000e+000  0.0000000e+000  0.0000000e+000  0.0000000e+000  0.0000000e+000  0.0000000e+000  0.0000000e+000  0.0000000e+000  0.0000000e+000  0.0000000e+000  0.0000000e+000  0.0000000e+000  0.0000000e+000  0.0000000e+000  0.0000000e+000  0.0000000e+000  0.0000000e+000  0.0000000e+000  0.0000000e+000  0.0000000e+000  0.0000000e+000  0.0000000e+000  0.0000000e+000  0.0000000e+000  0.0000000e+000  0.0000000e+000  0.0000000e+000  0.0000000e+000  0.0000000e+000  0.0000000e+000  0.0000000e+000  0.0000000e+000  0.0000000e+000  0.0000000e+000  0.0000000e+000  0.0000000e+000  0.0000000e+000  0.0000000e+000  0.0000000e+000  0.0000000e+000  0.0000000e+000  0.0000000e+000  0.0000000e+000  0.0000000e+000  0.0000000e+000  0.0000000e+000  0.0000000e+000  0.0000000e+000  0.0000000e+000  0.0000000e+000  0.0000000e+000  0.0000000e+000  0.0000000e+000  0.0000000e+000  0.0000000e+000  0.0000000e+000  0.0000000e+000  0.0000000e+000  0.0000000e+000  0.0000000e+000  0.0000000e+000  0.0000000e+000  0.0000000e+000  0.0000000e+000  0.0000000e+000  0.0000000e+000  0.0000000e+000  0.0000000e+000  0.0000000e+000  0.0000000e+000  0.0000000e+000  0.0000000e+000  0.0000000e+000  0.0000000e+000  0.0000000e+000  0.0000000e+000  0.0000000e+000  0.0000000e+000  0.0000000e+000  0.0000000e+000  0.0000000e+000  0.0000000e+000  0.0000000e+000  0.0000000e+000  0.0000000e+000  0.0000000e+000  0.0000000e+000  0.0000000e+000  0.0000000e+000  0.0000000e+000  0.0000000e+000  0.0000000e+000  0.0000000e+000  0.0000000e+000  0.0000000e+000  0.0000000e+000  0.0000000e+000  0.0000000e+000  0.0000000e+000  0.0000000e+000  0.0000000e+000  0.0000000e+000  0.0000000e+000  0.0000000e+000  0.0000000e+000  0.0000000e+000  0.0000000e+000  0.0000000e+000  0.0000000e+000  0.0000000e+000  0.0000000e+000  0.0000000e+000  0.0000000e+000  0.0000000e+000  0.0000000e+000  0.0000000e+000  0.0000000e+000  0.0000000e+000  0.0000000e+000  0.0000000e+000  0.0000000e+000  0.0000000e+000  0.0000000e+000  0.0000000e+000  0.0000000e+000  0.0000000e+000  0.0000000e+000  0.0000000e+000  0.0000000e+000  0.0000000e+000  0.0000000e+000  0.0000000e+000  0.0000000e+000  0.0000000e+000  0.0000000e+000  0.0000000e+000  0.0000000e+000  0.0000000e+000  0.0000000e+000  0.0000000e+000  0.0000000e+000  0.0000000e+000  0.0000000e+000  0.0000000e+000  0.0000000e+000  0.0000000e+000  0.0000000e+000  0.0000000e+000  0.0000000e+000  0.0000000e+000  0.0000000e+000  0.0000000e+000  0.0000000e+000  0.0000000e+000  0.0000000e+000  0.0000000e+000  0.0000000e+000  0.0000000e+000  0.0000000e+000  0.0000000e+000  0.0000000e+000  0.0000000e+000  0.0000000e+000  0.0000000e+000  0.0000000e+000  0.0000000e+000  0.0000000e+000  0.0000000e+000  0.0000000e+000  0.0000000e+000  0.0000000e+000  0.0000000e+000  0.0000000e+000  0.0000000e+000  0.0000000e+000  0.0000000e+000  0.0000000e+000  0.0000000e+000  0.0000000e+000  0.0000000e+000  0.0000000e+000  0.0000000e+000  0.0000000e+000  0.0000000e+000  0.0000000e+000  0.0000000e+000  0.0000000e+000  0.0000000e+000
  0.0000000e+000  0.0000000e+000  0.0000000e+000  0.0000000e+000  0.0000000e+000  0.0000000e+000  0.0000000e+000  0.0000000e+000  0.0000000e+000  0.0000000e+000  0.0000000e+000  0.0000000e+000  0.0000000e+000  0.0000000e+000  0.0000000e+000  0.0000000e+000  0.0000000e+000  0.0000000e+000  0.0000000e+000  0.0000000e+000  0.0000000e+000  0.0000000e+000  0.0000000e+000  0.0000000e+000  0.0000000e+000  0.0000000e+000  0.0000000e+000  0.0000000e+000  0.0000000e+000  0.0000000e+000  0.0000000e+000  0.0000000e+000  0.0000000e+000  0.0000000e+000  0.0000000e+000  0.0000000e+000  0.0000000e+000  0.0000000e+000  0.0000000e+000  0.0000000e+000  0.0000000e+000  0.0000000e+000  0.0000000e+000  0.0000000e+000  0.0000000e+000  0.0000000e+000  0.0000000e+000  0.0000000e+000  0.0000000e+000  0.0000000e+000  0.0000000e+000  0.0000000e+000  0.0000000e+000  0.0000000e+000  0.0000000e+000  0.0000000e+000  0.0000000e+000  0.0000000e+000  0.0000000e+000  0.0000000e+000  0.0000000e+000  0.0000000e+000  0.0000000e+000  0.0000000e+000  0.0000000e+000  0.0000000e+000  0.0000000e+000  0.0000000e+000  0.0000000e+000  0.0000000e+000  0.0000000e+000  0.0000000e+000  0.0000000e+000  0.0000000e+000  0.0000000e+000  0.0000000e+000  0.0000000e+000  0.0000000e+000  0.0000000e+000  0.0000000e+000  0.0000000e+000  0.0000000e+000  0.0000000e+000  0.0000000e+000  0.0000000e+000  0.0000000e+000  0.0000000e+000  0.0000000e+000  0.0000000e+000  0.0000000e+000  0.0000000e+000  0.0000000e+000  0.0000000e+000  0.0000000e+000  0.0000000e+000  0.0000000e+000  0.0000000e+000  0.0000000e+000  0.0000000e+000  0.0000000e+000  0.0000000e+000  0.0000000e+000  0.0000000e+000  0.0000000e+000  0.0000000e+000  0.0000000e+000  0.0000000e+000  0.0000000e+000  0.0000000e+000  0.0000000e+000  0.0000000e+000  0.0000000e+000  0.0000000e+000  0.0000000e+000  0.0000000e+000  0.0000000e+000  0.0000000e+000  0.0000000e+000  0.0000000e+000  0.0000000e+000  0.0000000e+000  0.0000000e+000  0.0000000e+000  0.0000000e+000  0.0000000e+000  0.0000000e+000  0.0000000e+000  0.0000000e+000  0.0000000e+000  0.0000000e+000  0.0000000e+000  0.0000000e+000  0.0000000e+000  0.0000000e+000  0.0000000e+000  0.0000000e+000  0.0000000e+000  0.0000000e+000  0.0000000e+000  0.0000000e+000  0.0000000e+000  0.0000000e+000  0.0000000e+000  0.0000000e+000  0.0000000e+000  0.0000000e+000  0.0000000e+000  0.0000000e+000  0.0000000e+000  0.0000000e+000  0.0000000e+000  0.0000000e+000  0.0000000e+000  0.0000000e+000  0.0000000e+000  0.0000000e+000  0.0000000e+000  0.0000000e+000  0.0000000e+000  0.0000000e+000  0.0000000e+000  0.0000000e+000  0.0000000e+000  0.0000000e+000  0.0000000e+000  0.0000000e+000  0.0000000e+000  0.0000000e+000  0.0000000e+000  0.0000000e+000  0.0000000e+000  0.0000000e+000  0.0000000e+000  0.0000000e+000  0.0000000e+000  0.0000000e+000  0.0000000e+000  0.0000000e+000  0.0000000e+000  0.0000000e+000  0.0000000e+000  0.0000000e+000  0.0000000e+000  0.0000000e+000  0.0000000e+000  0.0000000e+000  0.0000000e+000  0.0000000e+000  0.0000000e+000  0.0000000e+000  0.0000000e+000  0.0000000e+000  0.0000000e+000  0.0000000e+000  0.0000000e+000  0.0000000e+000  0.0000000e+000  0.0000000e+000  0.0000000e+000  0.0000000e+000  0.0000000e+000  0.0000000e+000  0.0000000e+000  0.0000000e+000  0.0000000e+000  0.0000000e+000  0.0000000e+000  0.0000000e+000  0.0000000e+000  0.0000000e+000  0.0000000e+000  0.0000000e+000  0.0000000e+000  0.0000000e+000  0.0000000e+000  0.0000000e+000  0.0000000e+000  0.0000000e+000  0.0000000e+000  0.0000000e+000  0.0000000e+000  0.0000000e+000  0.0000000e+000  0.0000000e+000  0.0000000e+000  0.0000000e+000  0.0000000e+000  0.0000000e+000  0.0000000e+000  0.0000000e+000  0.0000000e+000  0.0000000e+000  0.0000000e+000  0.0000000e+000  0.0000000e+000  0.0000000e+000  0.0000000e+000  0.0000000e+000  0.0000000e+000  0.0000000e+000  0.0000000e+000  0.0000000e+000  0.0000000e+000  0.0000000e+000  0.0000000e+000  0.0000000e+000  0.0000000e+000  0.0000000e+000  0.0000000e+000  0.0000000e+000  0.0000000e+000  0.0000000e+000  0.0000000e+000  0.0000000e+000  0.0000000e+000  0.0000000e+000  0.0000000e+000  0.0000000e+000  0.0000000e+000  0.0000000e+000  0.0000000e+000  0.0000000e+000  0.0000000e+000  0.0000000e+000  0.0000000e+000  0.0000000e+000  0.0000000e+000  0.0000000e+000  0.0000000e+000  0.0000000e+000  0.0000000e+000  0.0000000e+000  0.0000000e+000  0.0000000e+000  0.0000000e+000  0.0000000e+000  0.0000000e+000  0.0000000e+000  0.0000000e+000  0.0000000e+000  0.0000000e+000  0.0000000e+000  0.0000000e+000  0.0000000e+000  0.0000000e+000  0.0000000e+000  0.0000000e+000  0.0000000e+000  0.0000000e+000  0.0000000e+000  0.0000000e+000  0.0000000e+000  0.0000000e+000  0.0000000e+000  0.0000000e+000  0.0000000e+000  0.0000000e+000  0.0000000e+000  0.0000000e+000  0.0000000e+000  0.0000000e+000  0.0000000e+000  0.0000000e+000  0.0000000e+000  0.0000000e+000  0.0000000e+000  0.0000000e+000  0.0000000e+000  0.0000000e+000  0.0000000e+000  0.0000000e+000  0.0000000e+000  0.0000000e+000  0.0000000e+000  0.0000000e+000  0.0000000e+000  0.0000000e+000  0.0000000e+000  0.0000000e+000  0.0000000e+000  0.0000000e+000  0.0000000e+000  0.0000000e+000  0.0000000e+000  0.0000000e+000  0.0000000e+000  0.0000000e+000  0.0000000e+000  0.0000000e+000  0.0000000e+000  0.0000000e+000  0.0000000e+000  0.0000000e+000  0.0000000e+000  0.0000000e+000  0.0000000e+000  0.0000000e+000  0.0000000e+000  0.0000000e+000  0.0000000e+000  0.0000000e+000  0.0000000e+000  0.0000000e+000  0.0000000e+000  0.0000000e+000  0.0000000e+000  0.0000000e+000  0.0000000e+000  0.0000000e+000  0.0000000e+000  0.0000000e+000  0.0000000e+000  0.0000000e+000  0.0000000e+000  0.0000000e+000  0.0000000e+000  0.0000000e+000  0.0000000e+000  0.0000000e+000  0.0000000e+000  0.0000000e+000  0.0000000e+000  0.0000000e+000  0.0000000e+000  0.0000000e+000  0.0000000e+000  0.0000000e+000  0.0000000e+000  0.0000000e+000  0.0000000e+000  0.0000000e+000  0.0000000e+000  0.0000000e+000  0.0000000e+000  0.0000000e+000  0.0000000e+000  0.0000000e+000  0.0000000e+000  0.0000000e+000  0.0000000e+000  0.0000000e+000  0.0000000e+000  0.0000000e+000  0.0000000e+000  0.0000000e+000  0.0000000e+000  0.0000000e+000  0.0000000e+000  0.0000000e+000  0.0000000e+000  0.0000000e+000  0.0000000e+000  0.0000000e+000  0.0000000e+000  0.0000000e+000  0.0000000e+000  0.0000000e+000  0.0000000e+000  0.0000000e+000  0.0000000e+000  0.0000000e+000  0.0000000e+000  0.0000000e+000  0.0000000e+000  0.0000000e+000  0.0000000e+000  0.0000000e+000  0.0000000e+000  0.0000000e+000  0.0000000e+000  0.0000000e+000  0.0000000e+000  0.0000000e+000  0.0000000e+000  0.0000000e+000  0.0000000e+000  0.0000000e+000  0.0000000e+000  0.0000000e+000  0.0000000e+000  0.0000000e+000  0.0000000e+000  0.0000000e+000  0.0000000e+000  0.0000000e+000  0.0000000e+000  0.0000000e+000  0.0000000e+000  0.0000000e+000  0.0000000e+000  0.0000000e+000  0.0000000e+000  0.0000000e+000  0.0000000e+000  0.0000000e+000  0.0000000e+000  0.0000000e+000  0.0000000e+000  0.0000000e+000  0.0000000e+000  0.0000000e+000  0.0000000e+000  0.0000000e+000  0.0000000e+000  0.0000000e+000  0.0000000e+000  0.0000000e+000  0.0000000e+000  0.0000000e+000  0.0000000e+000  0.0000000e+000  0.0000000e+000  0.0000000e+000  0.0000000e+000  0.0000000e+000  0.0000000e+000  0.0000000e+000  0.0000000e+000  0.0000000e+000  0.0000000e+000  0.0000000e+000  0.0000000e+000  0.0000000e+000  0.0000000e+000  0.0000000e+000  0.0000000e+000  0.0000000e+000  0.0000000e+000  0.0000000e+000  0.0000000e+000  0.0000000e+000  0.0000000e+000  0.0000000e+000  0.0000000e+000  0.0000000e+000  0.0000000e+000  0.0000000e+000  0.0000000e+000  0.0000000e+000  0.0000000e+000  0.0000000e+000  0.0000000e+000  0.0000000e+000  0.0000000e+000  0.0000000e+000  0.0000000e+000  0.0000000e+000  0.0000000e+000  0.0000000e+000  0.0000000e+000  0.0000000e+000  0.0000000e+000  0.0000000e+000  0.0000000e+000  0.0000000e+000  0.0000000e+000  0.0000000e+000  0.0000000e+000  0.0000000e+000  0.0000000e+000  0.0000000e+000  0.0000000e+000  0.0000000e+000  0.0000000e+000  0.0000000e+000  0.0000000e+000  0.0000000e+000  0.0000000e+000  0.0000000e+000  0.0000000e+000  0.0000000e+000  0.0000000e+000  0.0000000e+000  0.0000000e+000  0.0000000e+000  0.0000000e+000  0.0000000e+000  0.0000000e+000  0.0000000e+000  0.0000000e+000  0.0000000e+000  0.0000000e+000  0.0000000e+000  0.0000000e+000  0.0000000e+000  0.0000000e+000  0.0000000e+000  0.0000000e+000  0.0000000e+000  0.0000000e+000  0.0000000e+000  0.0000000e+000  0.0000000e+000  0.0000000e+000  0.0000000e+000  0.0000000e+000  0.0000000e+000  0.0000000e+000  0.0000000e+000  0.0000000e+000  0.0000000e+000  0.0000000e+000  0.0000000e+000  0.0000000e+000  0.0000000e+000  0.0000000e+000  0.0000000e+000  0.0000000e+000  0.0000000e+000  0.0000000e+000  0.0000000e+000  0.0000000e+000  0.0000000e+000  0.0000000e+000  0.0000000e+000  0.0000000e+000  0.0000000e+000  0.0000000e+000  0.0000000e+000  0.0000000e+000  0.0000000e+000  0.0000000e+000  0.0000000e+000  0.0000000e+000  0.0000000e+000  0.0000000e+000  0.0000000e+000  0.0000000e+000  0.0000000e+000  0.0000000e+000  0.0000000e+000  0.0000000e+000  0.0000000e+000  0.0000000e+000  0.0000000e+000  0.0000000e+000  0.0000000e+000  0.0000000e+000  0.0000000e+000  0.0000000e+000  0.0000000e+000  0.0000000e+000  0.0000000e+000  0.0000000e+000  0.0000000e+000  0.0000000e+000  0.0000000e+000  0.0000000e+000  0.0000000e+000  0.0000000e+000  0.0000000e+000  0.0000000e+000  0.0000000e+000  0.0000000e+000  0.0000000e+000  0.0000000e+000  0.0000000e+000  0.0000000e+000  0.0000000e+000  0.0000000e+000  0.0000000e+000  0.0000000e+000  0.0000000e+000  0.0000000e+000  0.0000000e+000  0.0000000e+000  0.0000000e+000  0.0000000e+000  0.0000000e+000  0.0000000e+000  0.0000000e+000  0.0000000e+000  0.0000000e+000  0.0000000e+000  0.0000000e+000  0.0000000e+000  0.0000000e+000  0.0000000e+000  0.0000000e+000  0.0000000e+000  0.0000000e+000  0.0000000e+000  0.0000000e+000  0.0000000e+000  0.0000000e+000  0.0000000e+000  0.0000000e+000  0.0000000e+000  0.0000000e+000  0.0000000e+000  0.0000000e+000  0.0000000e+000  0.0000000e+000  0.0000000e+000  0.0000000e+000  0.0000000e+000  0.0000000e+000  0.0000000e+000  0.0000000e+000  0.0000000e+000  0.0000000e+000  0.0000000e+000  0.0000000e+000  0.0000000e+000  0.0000000e+000  0.0000000e+000  0.0000000e+000  0.0000000e+000  0.0000000e+000  0.0000000e+000  0.0000000e+000  0.0000000e+000  0.0000000e+000  0.0000000e+000  0.0000000e+000  0.0000000e+000  0.0000000e+000  0.0000000e+000  0.0000000e+000  0.0000000e+000  0.0000000e+000  0.0000000e+000  0.0000000e+000  0.0000000e+000  0.0000000e+000  0.0000000e+000  0.0000000e+000  0.0000000e+000  0.0000000e+000  0.0000000e+000  0.0000000e+000  0.0000000e+000  0.0000000e+000  0.0000000e+000  0.0000000e+000  0.0000000e+000  0.0000000e+000  0.0000000e+000  0.0000000e+000  0.0000000e+000  0.0000000e+000  0.0000000e+000  0.0000000e+000  0.0000000e+000  0.0000000e+000  0.0000000e+000  0.0000000e+000  0.0000000e+000  0.0000000e+000  0.0000000e+000  0.0000000e+000  0.0000000e+000  0.0000000e+000  0.0000000e+000  0.0000000e+000  0.0000000e+000  0.0000000e+000  0.0000000e+000  0.0000000e+000  0.0000000e+000  0.0000000e+000  0.0000000e+000  0.0000000e+000  0.0000000e+000  0.0000000e+000  0.0000000e+000  0.0000000e+000  0.0000000e+000  0.0000000e+000  0.0000000e+000  0.0000000e+000  0.0000000e+000  0.0000000e+000  0.0000000e+000  0.0000000e+000  0.0000000e+000  0.0000000e+000  0.0000000e+000  0.0000000e+000  0.0000000e+000  0.0000000e+000  0.0000000e+000  0.0000000e+000  0.0000000e+000  0.0000000e+000  0.0000000e+000  0.0000000e+000  0.0000000e+000  0.0000000e+000  0.0000000e+000  0.0000000e+000  0.0000000e+000  0.0000000e+000  0.0000000e+000  0.0000000e+000  0.0000000e+000  0.0000000e+000  0.0000000e+000  0.0000000e+000  0.0000000e+000  0.0000000e+000  0.0000000e+000  0.0000000e+000  0.0000000e+000  0.0000000e+000  0.0000000e+000  0.0000000e+000  0.0000000e+000  0.0000000e+000  0.0000000e+000  0.0000000e+000  0.0000000e+000  0.0000000e+000  0.0000000e+000  0.0000000e+000  0.0000000e+000  0.0000000e+000  0.0000000e+000  0.0000000e+000  0.0000000e+000  0.0000000e+000  0.0000000e+000  0.0000000e+000  0.0000000e+000  0.0000000e+000  0.0000000e+000  0.0000000e+000  0.0000000e+000  0.0000000e+000  0.0000000e+000  0.0000000e+000  0.0000000e+000  0.0000000e+000  0.0000000e+000  0.0000000e+000  0.0000000e+000  0.0000000e+000  0.0000000e+000  0.0000000e+000  0.0000000e+000  0.0000000e+000  0.0000000e+000  0.0000000e+000  0.0000000e+000  0.0000000e+000  0.0000000e+000  0.0000000e+000  0.0000000e+000  0.0000000e+000  0.0000000e+000  0.0000000e+000  0.0000000e+000  0.0000000e+000  0.0000000e+000  0.0000000e+000  0.0000000e+000  0.0000000e+000  0.0000000e+000  0.0000000e+000  0.0000000e+000  0.0000000e+000  0.0000000e+000  0.0000000e+000  0.0000000e+000  0.0000000e+000  0.0000000e+000  0.0000000e+000  0.0000000e+000  0.0000000e+000  0.0000000e+000  0.0000000e+000  0.0000000e+000  0.0000000e+000  0.0000000e+000  0.0000000e+000  0.0000000e+000  0.0000000e+000  0.0000000e+000  0.0000000e+000  0.0000000e+000  0.0000000e+000  0.0000000e+000  0.0000000e+000  0.0000000e+000  0.0000000e+000  0.0000000e+000  0.0000000e+000  0.0000000e+000  0.0000000e+000  0.0000000e+000  0.0000000e+000  0.0000000e+000  0.0000000e+000  0.0000000e+000  0.0000000e+000  0.0000000e+000  0.0000000e+000  0.0000000e+000  0.0000000e+000  0.0000000e+000  0.0000000e+000  0.0000000e+000  0.0000000e+000  0.0000000e+000  0.0000000e+000  0.0000000e+000  0.0000000e+000  0.0000000e+000  0.0000000e+000  0.0000000e+000  0.0000000e+000  0.0000000e+000  0.0000000e+000  0.0000000e+000  0.0000000e+000  0.0000000e+000  0.0000000e+000  0.0000000e+000  0.0000000e+000  0.0000000e+000  0.0000000e+000  0.0000000e+000  0.0000000e+000  0.0000000e+000  0.0000000e+000  0.0000000e+000  0.0000000e+000  0.0000000e+000  0.0000000e+000  0.0000000e+000  0.0000000e+000  0.0000000e+000  0.0000000e+000  0.0000000e+000  0.0000000e+000  0.0000000e+000  0.0000000e+000  0.0000000e+000  0.0000000e+000  0.0000000e+000  0.0000000e+000  0.0000000e+000  0.0000000e+000  0.0000000e+000  0.0000000e+000  0.0000000e+000  0.0000000e+000  0.0000000e+000  0.0000000e+000  0.0000000e+000  0.0000000e+000  0.0000000e+000  0.0000000e+000  0.0000000e+000  0.0000000e+000  0.0000000e+000  0.0000000e+000  0.0000000e+000  0.0000000e+000  0.0000000e+000  0.0000000e+000  0.0000000e+000  0.0000000e+000  0.0000000e+000  0.0000000e+000  0.0000000e+000  0.0000000e+000  0.0000000e+000  0.0000000e+000  0.0000000e+000  0.0000000e+000  0.0000000e+000  0.0000000e+000  0.0000000e+000  0.0000000e+000  0.0000000e+000  0.0000000e+000  0.0000000e+000  0.0000000e+000  0.0000000e+000  0.0000000e+000  0.0000000e+000  0.0000000e+000  0.0000000e+000  0.0000000e+000  0.0000000e+000  0.0000000e+000  0.0000000e+000  0.0000000e+000  0.0000000e+000  0.0000000e+000  0.0000000e+000  0.0000000e+000  0.0000000e+000  0.0000000e+000  0.0000000e+000  0.0000000e+000  0.0000000e+000  0.0000000e+000  0.0000000e+000  0.0000000e+000  0.0000000e+000  0.0000000e+000  0.0000000e+000  0.0000000e+000  0.0000000e+000  0.0000000e+000  0.0000000e+000  0.0000000e+000  0.0000000e+000  0.0000000e+000  0.0000000e+000  0.0000000e+000  0.0000000e+000  0.0000000e+000  0.0000000e+000  0.0000000e+000  0.0000000e+000  0.0000000e+000  0.0000000e+000  0.0000000e+000  0.0000000e+000  0.0000000e+000  0.0000000e+000  0.0000000e+000  0.0000000e+000  0.0000000e+000  0.0000000e+000  0.0000000e+000  0.0000000e+000  0.0000000e+000  0.0000000e+000  0.0000000e+000  0.0000000e+000  0.0000000e+000  0.0000000e+000  0.0000000e+000  0.0000000e+000  0.0000000e+000  0.0000000e+000  0.0000000e+000  0.0000000e+000  0.0000000e+000  0.0000000e+000  0.0000000e+000  0.0000000e+000  0.0000000e+000  0.0000000e+000  0.0000000e+000  0.0000000e+000  0.0000000e+000  0.0000000e+000  0.0000000e+000  0.0000000e+000  0.0000000e+000  0.0000000e+000  0.0000000e+000  0.0000000e+000  0.0000000e+000  0.0000000e+000  0.0000000e+000  0.0000000e+000  0.0000000e+000  0.0000000e+000  0.0000000e+000  0.0000000e+000  0.0000000e+000  0.0000000e+000  0.0000000e+000  0.0000000e+000  0.0000000e+000  0.0000000e+000  0.0000000e+000  0.0000000e+000  0.0000000e+000  0.0000000e+000  0.0000000e+000  0.0000000e+000  0.0000000e+000  0.0000000e+000  0.0000000e+000  0.0000000e+000  0.0000000e+000  0.0000000e+000  0.0000000e+000  0.0000000e+000  0.0000000e+000  0.0000000e+000  0.0000000e+000  0.0000000e+000  0.0000000e+000  0.0000000e+000
  0.0000000e+000  0.0000000e+000  0.0000000e+000  0.0000000e+000  0.0000000e+000  0.0000000e+000  0.0000000e+000  0.0000000e+000  0.0000000e+000  0.0000000e+000  0.0000000e+000  0.0000000e+000  0.0000000e+000  0.0000000e+000  0.0000000e+000  0.0000000e+000  0.0000000e+000  0.0000000e+000  0.0000000e+000  0.0000000e+000  0.0000000e+000  0.0000000e+000  0.0000000e+000  0.0000000e+000  0.0000000e+000  0.0000000e+000  0.0000000e+000  0.0000000e+000  0.0000000e+000  0.0000000e+000  0.0000000e+000  0.0000000e+000  0.0000000e+000  0.0000000e+000  0.0000000e+000  0.0000000e+000  0.0000000e+000  0.0000000e+000  0.0000000e+000  0.0000000e+000  0.0000000e+000  0.0000000e+000  0.0000000e+000  0.0000000e+000  0.0000000e+000  0.0000000e+000  0.0000000e+000  0.0000000e+000  0.0000000e+000  0.0000000e+000  0.0000000e+000  0.0000000e+000  0.0000000e+000  0.0000000e+000  0.0000000e+000  0.0000000e+000  0.0000000e+000  0.0000000e+000  0.0000000e+000  0.0000000e+000  0.0000000e+000  0.0000000e+000  0.0000000e+000  0.0000000e+000  0.0000000e+000  0.0000000e+000  0.0000000e+000  0.0000000e+000  0.0000000e+000  0.0000000e+000  0.0000000e+000  0.0000000e+000  0.0000000e+000  0.0000000e+000  0.0000000e+000  0.0000000e+000  0.0000000e+000  0.0000000e+000  0.0000000e+000  0.0000000e+000  0.0000000e+000  0.0000000e+000  0.0000000e+000  0.0000000e+000  0.0000000e+000  0.0000000e+000  0.0000000e+000  0.0000000e+000  0.0000000e+000  0.0000000e+000  0.0000000e+000  0.0000000e+000  0.0000000e+000  0.0000000e+000  0.0000000e+000  0.0000000e+000  0.0000000e+000  0.0000000e+000  0.0000000e+000  0.0000000e+000  0.0000000e+000  0.0000000e+000  0.0000000e+000  0.0000000e+000  0.0000000e+000  0.0000000e+000  0.0000000e+000  0.0000000e+000  0.0000000e+000  0.0000000e+000  0.0000000e+000  0.0000000e+000  0.0000000e+000  0.0000000e+000  0.0000000e+000  0.0000000e+000  0.0000000e+000  0.0000000e+000  0.0000000e+000  0.0000000e+000  0.0000000e+000  0.0000000e+000  0.0000000e+000  0.0000000e+000  0.0000000e+000  0.0000000e+000  0.0000000e+000  0.0000000e+000  0.0000000e+000  0.0000000e+000  0.0000000e+000  0.0000000e+000  0.0000000e+000  0.0000000e+000  0.0000000e+000  0.0000000e+000  0.0000000e+000  0.0000000e+000  0.0000000e+000  0.0000000e+000  0.0000000e+000  0.0000000e+000  0.0000000e+000  0.0000000e+000  0.0000000e+000  0.0000000e+000  0.0000000e+000  0.0000000e+000  0.0000000e+000  0.0000000e+000  0.0000000e+000  0.0000000e+000  0.0000000e+000  0.0000000e+000  0.0000000e+000  0.0000000e+000  0.0000000e+000  0.0000000e+000  0.0000000e+000  0.0000000e+000  0.0000000e+000  0.0000000e+000  0.0000000e+000  0.0000000e+000  0.0000000e+000  0.0000000e+000  0.0000000e+000  0.0000000e+000  0.0000000e+000  0.0000000e+000  0.0000000e+000  0.0000000e+000  0.0000000e+000  0.0000000e+000  0.0000000e+000  0.0000000e+000  0.0000000e+000  0.0000000e+000  0.0000000e+000  0.0000000e+000  0.0000000e+000  0.0000000e+000  0.0000000e+000  0.0000000e+000  0.0000000e+000  0.0000000e+000  0.0000000e+000  0.0000000e+000  0.0000000e+000  0.0000000e+000  0.0000000e+000  0.0000000e+000  0.0000000e+000  0.0000000e+000  0.0000000e+000  0.0000000e+000  0.0000000e+000  0.0000000e+000  0.0000000e+000  0.0000000e+000  0.0000000e+000  0.0000000e+000  0.0000000e+000  0.0000000e+000  0.0000000e+000  0.0000000e+000  0.0000000e+000  0.0000000e+000  0.0000000e+000  0.0000000e+000  0.0000000e+000  0.0000000e+000  0.0000000e+000  0.0000000e+000  0.0000000e+000  0.0000000e+000  0.0000000e+000  0.0000000e+000  0.0000000e+000  0.0000000e+000  0.0000000e+000  0.0000000e+000  0.0000000e+000  0.0000000e+000  0.0000000e+000  0.0000000e+000  0.0000000e+000  0.0000000e+000  0.0000000e+000  0.0000000e+000  0.0000000e+000  0.0000000e+000  0.0000000e+000  0.0000000e+000  0.0000000e+000  0.0000000e+000  0.0000000e+000  0.0000000e+000  0.0000000e+000  0.0000000e+000  0.0000000e+000  0.0000000e+000  0.0000000e+000  0.0000000e+000  0.0000000e+000  0.0000000e+000  0.0000000e+000  0.0000000e+000  0.0000000e+000  0.0000000e+000  0.0000000e+000  0.0000000e+000  0.0000000e+000  0.0000000e+000  0.0000000e+000  0.0000000e+000  0.0000000e+000  0.0000000e+000  0.0000000e+000  0.0000000e+000  0.0000000e+000  0.0000000e+000  0.0000000e+000  0.0000000e+000  0.0000000e+000  0.0000000e+000  0.0000000e+000  0.0000000e+000  0.0000000e+000  0.0000000e+000  0.0000000e+000  0.0000000e+000  0.0000000e+000  0.0000000e+000  0.0000000e+000  0.0000000e+000  0.0000000e+000  0.0000000e+000  0.0000000e+000  0.0000000e+000  0.0000000e+000  0.0000000e+000  0.0000000e+000  0.0000000e+000  0.0000000e+000  0.0000000e+000  0.0000000e+000  0.0000000e+000  0.0000000e+000  0.0000000e+000  0.0000000e+000  0.0000000e+000  0.0000000e+000  0.0000000e+000  0.0000000e+000  0.0000000e+000  0.0000000e+000  0.0000000e+000  0.0000000e+000  0.0000000e+000  0.0000000e+000  0.0000000e+000  0.0000000e+000  0.0000000e+000  0.0000000e+000  0.0000000e+000  0.0000000e+000  0.0000000e+000  0.0000000e+000  0.0000000e+000  0.0000000e+000  0.0000000e+000  0.0000000e+000  0.0000000e+000  0.0000000e+000  0.0000000e+000  0.0000000e+000  0.0000000e+000  0.0000000e+000  0.0000000e+000  0.0000000e+000  0.0000000e+000  0.0000000e+000  0.0000000e+000  0.0000000e+000  0.0000000e+000  0.0000000e+000  0.0000000e+000  0.0000000e+000  0.0000000e+000  0.0000000e+000  0.0000000e+000  0.0000000e+000  0.0000000e+000  0.0000000e+000  0.0000000e+000  0.0000000e+000  0.0000000e+000  0.0000000e+000  0.0000000e+000  0.0000000e+000  0.0000000e+000  0.0000000e+000  0.0000000e+000  0.0000000e+000  0.0000000e+000  0.0000000e+000  0.0000000e+000  0.0000000e+000  0.0000000e+000  0.0000000e+000  0.0000000e+000  0.0000000e+000  0.0000000e+000  0.0000000e+000  0.0000000e+000  0.0000000e+000  0.0000000e+000  0.0000000e+000  0.0000000e+000  0.0000000e+000  0.0000000e+000  0.0000000e+000  0.0000000e+000  0.0000000e+000  0.0000000e+000  0.0000000e+000  0.0000000e+000  0.0000000e+000  0.0000000e+000  0.0000000e+000  0.0000000e+000  0.0000000e+000  0.0000000e+000  0.0000000e+000  0.0000000e+000  0.0000000e+000  0.0000000e+000  0.0000000e+000  0.0000000e+000  0.0000000e+000  0.0000000e+000  0.0000000e+000  0.0000000e+000  0.0000000e+000  0.0000000e+000  0.0000000e+000  0.0000000e+000  0.0000000e+000  0.0000000e+000  0.0000000e+000  0.0000000e+000  0.0000000e+000  0.0000000e+000  0.0000000e+000  0.0000000e+000  0.0000000e+000  0.0000000e+000  0.0000000e+000  0.0000000e+000  0.0000000e+000  0.0000000e+000  0.0000000e+000  0.0000000e+000  0.0000000e+000  0.0000000e+000  0.0000000e+000  0.0000000e+000  0.0000000e+000  0.0000000e+000  0.0000000e+000  0.0000000e+000  0.0000000e+000  0.0000000e+000  0.0000000e+000  0.0000000e+000  0.0000000e+000  0.0000000e+000  0.0000000e+000  0.0000000e+000  0.0000000e+000  0.0000000e+000  0.0000000e+000  0.0000000e+000  0.0000000e+000  0.0000000e+000  0.0000000e+000  0.0000000e+000  0.0000000e+000  0.0000000e+000  0.0000000e+000  0.0000000e+000  0.0000000e+000  0.0000000e+000  0.0000000e+000  0.0000000e+000  0.0000000e+000  0.0000000e+000  0.0000000e+000  0.0000000e+000  0.0000000e+000  0.0000000e+000  0.0000000e+000  0.0000000e+000  0.0000000e+000  0.0000000e+000  0.0000000e+000  0.0000000e+000  0.0000000e+000  0.0000000e+000  0.0000000e+000  0.0000000e+000  0.0000000e+000  0.0000000e+000  0.0000000e+000  0.0000000e+000  0.0000000e+000  0.0000000e+000  0.0000000e+000  0.0000000e+000  0.0000000e+000  0.0000000e+000  0.0000000e+000  0.0000000e+000  0.0000000e+000  0.0000000e+000  0.0000000e+000  0.0000000e+000  0.0000000e+000  0.0000000e+000  0.0000000e+000  0.0000000e+000  0.0000000e+000  0.0000000e+000  0.0000000e+000  0.0000000e+000  0.0000000e+000  0.0000000e+000  0.0000000e+000  0.0000000e+000  0.0000000e+000  0.0000000e+000  0.0000000e+000  0.0000000e+000  0.0000000e+000  0.0000000e+000  0.0000000e+000  0.0000000e+000  0.0000000e+000  0.0000000e+000  0.0000000e+000  0.0000000e+000  0.0000000e+000  0.0000000e+000  0.0000000e+000  0.0000000e+000  0.0000000e+000  0.0000000e+000  0.0000000e+000  0.0000000e+000  0.0000000e+000  0.0000000e+000  0.0000000e+000  0.0000000e+000  0.0000000e+000  0.0000000e+000  0.0000000e+000  0.0000000e+000  0.0000000e+000  0.0000000e+000  0.0000000e+000  0.0000000e+000  0.0000000e+000  0.0000000e+000  0.0000000e+000  0.0000000e+000  0.0000000e+000  0.0000000e+000  0.0000000e+000  0.0000000e+000  0.0000000e+000  0.0000000e+000  0.0000000e+000  0.0000000e+000  0.0000000e+000  0.0000000e+000  0.0000000e+000  0.0000000e+000  0.0000000e+000  0.0000000e+000  0.0000000e+000  0.0000000e+000  0.0000000e+000  0.0000000e+000  0.0000000e+000  0.0000000e+000  0.0000000e+000  0.0000000e+000  0.0000000e+000  0.0000000e+000  0.0000000e+000  0.0000000e+000  0.0000000e+000  0.0000000e+000  0.0000000e+000  0.0000000e+000  0.0000000e+000  0.0000000e+000  0.0000000e+000  0.0000000e+000  0.0000000e+000  0.0000000e+000  0.0000000e+000  0.0000000e+000  0.0000000e+000  0.0000000e+000  0.0000000e+000  0.0000000e+000  0.0000000e+000  0.0000000e+000  0.0000000e+000  0.0000000e+000  0.0000000e+000  0.0000000e+000  0.0000000e+000  0.0000000e+000  0.0000000e+000  0.0000000e+000  0.0000000e+000  0.0000000e+000  0.0000000e+000  0.0000000e+000  0.0000000e+000  0.0000000e+000  0.0000000e+000  0.0000000e+000  0.0000000e+000  0.0000000e+000  0.0000000e+000  0.0000000e+000  0.0000000e+000  0.0000000e+000  0.0000000e+000  0.0000000e+000  0.0000000e+000  0.0000000e+000  0.0000000e+000  0.0000000e+000  0.0000000e+000  0.0000000e+000  0.0000000e+000  0.0000000e+000  0.0000000e+000  0.0000000e+000  0.0000000e+000  0.0000000e+000  0.0000000e+000  0.0000000e+000  0.0000000e+000  0.0000000e+000  0.0000000e+000  0.0000000e+000  0.0000000e+000  0.0000000e+000  0.0000000e+000  0.0000000e+000  0.0000000e+000  0.0000000e+000  0.0000000e+000  0.0000000e+000  0.0000000e+000  0.0000000e+000  0.0000000e+000  0.0000000e+000  0.0000000e+000  0.0000000e+000  0.0000000e+000  0.0000000e+000  0.0000000e+000  0.0000000e+000  0.0000000e+000  0.0000000e+000  0.0000000e+000  0.0000000e+000  0.0000000e+000  0.0000000e+000  0.0000000e+000  0.0000000e+000  0.0000000e+000  0.0000000e+000  0.0000000e+000  0.0000000e+000  0.0000000e+000  0.0000000e+000  0.0000000e+000  0.0000000e+000  0.0000000e+000  0.0000000e+000  0.0000000e+000  0.0000000e+000  0.0000000e+000  0.0000000e+000  0.0000000e+000  0.0000000e+000  0.0000000e+000  0.0000000e+000  0.0000000e+000  0.0000000e+000  0.0000000e+000  0.0000000e+000  0.0000000e+000  0.0000000e+000  0.0000000e+000  0.0000000e+000  0.0000000e+000  0.0000000e+000  0.0000000e+000  0.0000000e+000  0.0000000e+000  0.0000000e+000  0.0000000e+000  0.0000000e+000  0.0000000e+000  0.0000000e+000  0.0000000e+000  0.0000000e+000  0.0000000e+000  0.0000000e+000  0.0000000e+000  0.0000000e+000  0.0000000e+000  0.0000000e+000  0.0000000e+000  0.0000000e+000  0.0000000e+000  0.0000000e+000  0.0000000e+000  0.0000000e+000  0.0000000e+000  0.0000000e+000  0.0000000e+000  0.0000000e+000  0.0000000e+000  0.0000000e+000  0.0000000e+000  0.0000000e+000  0.0000000e+000  0.0000000e+000  0.0000000e+000  0.0000000e+000  0.0000000e+000  0.0000000e+000  0.0000000e+000  0.0000000e+000  0.0000000e+000  0.0000000e+000  0.0000000e+000  0.0000000e+000  0.0000000e+000  0.0000000e+000  0.0000000e+000  0.0000000e+000  0.0000000e+000  0.0000000e+000  0.0000000e+000  0.0000000e+000  0.0000000e+000  0.0000000e+000  0.0000000e+000  0.0000000e+000  0.0000000e+000  0.0000000e+000  0.0000000e+000  0.0000000e+000  0.0000000e+000  0.0000000e+000  0.0000000e+000  0.0000000e+000  0.0000000e+000  0.0000000e+000  0.0000000e+000  0.0000000e+000  0.0000000e+000  0.0000000e+000  0.0000000e+000  0.0000000e+000  0.0000000e+000  0.0000000e+000  0.0000000e+000  0.0000000e+000  0.0000000e+000  0.0000000e+000  0.0000000e+000  0.0000000e+000  0.0000000e+000  0.0000000e+000  0.0000000e+000  0.0000000e+000  0.0000000e+000  0.0000000e+000  0.0000000e+000  0.0000000e+000  0.0000000e+000  0.0000000e+000  0.0000000e+000  0.0000000e+000  0.0000000e+000  0.0000000e+000  0.0000000e+000  0.0000000e+000  0.0000000e+000  0.0000000e+000  0.0000000e+000  0.0000000e+000  0.0000000e+000  0.0000000e+000  0.0000000e+000  0.0000000e+000  0.0000000e+000  0.0000000e+000  0.0000000e+000  0.0000000e+000  0.0000000e+000  0.0000000e+000  0.0000000e+000  0.0000000e+000  0.0000000e+000  0.0000000e+000  0.0000000e+000  0.0000000e+000  0.0000000e+000  0.0000000e+000  0.0000000e+000  0.0000000e+000  0.0000000e+000  0.0000000e+000  0.0000000e+000  0.0000000e+000  0.0000000e+000  0.0000000e+000  0.0000000e+000  0.0000000e+000  0.0000000e+000  0.0000000e+000  0.0000000e+000  0.0000000e+000  0.0000000e+000  0.0000000e+000  0.0000000e+000  0.0000000e+000  0.0000000e+000  0.0000000e+000  0.0000000e+000  0.0000000e+000  0.0000000e+000  0.0000000e+000  0.0000000e+000  0.0000000e+000  0.0000000e+000  0.0000000e+000  0.0000000e+000  0.0000000e+000  0.0000000e+000  0.0000000e+000  0.0000000e+000  0.0000000e+000  0.0000000e+000  0.0000000e+000  0.0000000e+000  0.0000000e+000  0.0000000e+000  0.0000000e+000  0.0000000e+000  0.0000000e+000  0.0000000e+000  0.0000000e+000  0.0000000e+000  0.0000000e+000  0.0000000e+000  0.0000000e+000  0.0000000e+000  0.0000000e+000  0.0000000e+000  0.0000000e+000  0.0000000e+000  0.0000000e+000  0.0000000e+000  0.0000000e+000  0.0000000e+000  0.0000000e+000  0.0000000e+000  0.0000000e+000  0.0000000e+000  0.0000000e+000  0.0000000e+000  0.0000000e+000  0.0000000e+000  0.0000000e+000  0.0000000e+000  0.0000000e+000  0.0000000e+000  0.0000000e+000  0.0000000e+000  0.0000000e+000  0.0000000e+000  0.0000000e+000  0.0000000e+000  0.0000000e+000  0.0000000e+000  0.0000000e+000  0.0000000e+000  0.0000000e+000  0.0000000e+000  0.0000000e+000  0.0000000e+000  0.0000000e+000  0.0000000e+000  0.0000000e+000  0.0000000e+000  0.0000000e+000  0.0000000e+000  0.0000000e+000  0.0000000e+000  0.0000000e+000  0.0000000e+000  0.0000000e+000  0.0000000e+000  0.0000000e+000  0.0000000e+000  0.0000000e+000  0.0000000e+000  0.0000000e+000  0.0000000e+000  0.0000000e+000  0.0000000e+000  0.0000000e+000  0.0000000e+000  0.0000000e+000  0.0000000e+000  0.0000000e+000  0.0000000e+000  0.0000000e+000  0.0000000e+000  0.0000000e+000  0.0000000e+000  0.0000000e+000  0.0000000e+000  0.0000000e+000  0.0000000e+000  0.0000000e+000  0.0000000e+000  0.0000000e+000  0.0000000e+000  0.0000000e+000  0.0000000e+000  0.0000000e+000  0.0000000e+000  0.0000000e+000  0.0000000e+000  0.0000000e+000  0.0000000e+000  0.0000000e+000  0.0000000e+000  0.0000000e+000  0.0000000e+000  0.0000000e+000  0.0000000e+000  0.0000000e+000  0.0000000e+000  0.0000000e+000  0.0000000e+000  0.0000000e+000  0.0000000e+000  0.0000000e+000  0.0000000e+000  0.0000000e+000  0.0000000e+000  0.0000000e+000  0.0000000e+000  0.0000000e+000  0.0000000e+000  0.0000000e+000  0.0000000e+000  0.0000000e+000  0.0000000e+000  0.0000000e+000  0.0000000e+000  0.0000000e+000  0.0000000e+000  0.0000000e+000  0.0000000e+000  0.0000000e+000  0.0000000e+000  0.0000000e+000  0.0000000e+000  0.0000000e+000  0.0000000e+000  0.0000000e+000  0.0000000e+000  0.0000000e+000  0.0000000e+000  0.0000000e+000  0.0000000e+000  0.0000000e+000  0.0000000e+000  0.0000000e+000  0.0000000e+000  0.0000000e+000  0.0000000e+000  0.0000000e+000  0.0000000e+000  0.0000000e+000  0.0000000e+000  0.0000000e+000  0.0000000e+000  0.0000000e+000  0.0000000e+000  0.0000000e+000  0.0000000e+000  0.0000000e+000  0.0000000e+000  0.0000000e+000  0.0000000e+000  0.0000000e+000  0.0000000e+000  0.0000000e+000  0.0000000e+000  0.0000000e+000  0.0000000e+000  0.0000000e+000  0.0000000e+000  0.0000000e+000  0.0000000e+000  0.0000000e+000  0.0000000e+000  0.0000000e+000  0.0000000e+000  0.0000000e+000  0.0000000e+000  0.0000000e+000  0.0000000e+000  0.0000000e+000  0.0000000e+000  0.0000000e+000  0.0000000e+000  0.0000000e+000  0.0000000e+000  0.0000000e+000  0.0000000e+000  0.0000000e+000  0.0000000e+000  0.0000000e+000  0.0000000e+000  0.0000000e+000  0.0000000e+000  0.0000000e+000  0.0000000e+000  0.0000000e+000  0.0000000e+000  0.0000000e+000  0.0000000e+000  0.0000000e+000  0.0000000e+000  0.0000000e+000  0.0000000e+000  0.0000000e+000  0.0000000e+000  0.0000000e+000  0.0000000e+000  0.0000000e+000  0.0000000e+000  0.0000000e+000  0.0000000e+000  0.0000000e+000  0.0000000e+000  0.0000000e+000  0.0000000e+000  0.0000000e+000  0.0000000e+000  0.0000000e+000  0.0000000e+000  0.0000000e+000  0.0000000e+000  0.0000000e+000  0.0000000e+000  0.0000000e+000  0.0000000e+000  0.0000000e+000  0.0000000e+000  0.0000000e+000  0.0000000e+000  0.0000000e+000
  0.0000000e+000  0.0000000e+000  0.0000000e+000  0.0000000e+000  0.0000000e+000  0.0000000e+000  0.0000000e+000  0.0000000e+000  0.0000000e+000  0.0000000e+000  0.0000000e+000  0.0000000e+000  0.0000000e+000  0.0000000e+000  0.0000000e+000  0.0000000e+000  0.0000000e+000  0.0000000e+000  0.0000000e+000  0.0000000e+000  0.0000000e+000  0.0000000e+000  0.0000000e+000  0.0000000e+000  0.0000000e+000  0.0000000e+000  0.0000000e+000  0.0000000e+000  0.0000000e+000  0.0000000e+000  0.0000000e+000  0.0000000e+000  0.0000000e+000  0.0000000e+000  0.0000000e+000  0.0000000e+000  0.0000000e+000  0.0000000e+000  0.0000000e+000  0.0000000e+000  0.0000000e+000  0.0000000e+000  0.0000000e+000  0.0000000e+000  0.0000000e+000  0.0000000e+000  0.0000000e+000  0.0000000e+000  0.0000000e+000  0.0000000e+000  0.0000000e+000  0.0000000e+000  0.0000000e+000  0.0000000e+000  0.0000000e+000  0.0000000e+000  0.0000000e+000  0.0000000e+000  0.0000000e+000  0.0000000e+000  0.0000000e+000  0.0000000e+000  0.0000000e+000  0.0000000e+000  0.0000000e+000  0.0000000e+000  0.0000000e+000  0.0000000e+000  0.0000000e+000  0.0000000e+000  0.0000000e+000  0.0000000e+000  0.0000000e+000  0.0000000e+000  0.0000000e+000  0.0000000e+000  0.0000000e+000  0.0000000e+000  0.0000000e+000  0.0000000e+000  0.0000000e+000  0.0000000e+000  0.0000000e+000  0.0000000e+000  0.0000000e+000  0.0000000e+000  0.0000000e+000  0.0000000e+000  0.0000000e+000  0.0000000e+000  0.0000000e+000  0.0000000e+000  0.0000000e+000  0.0000000e+000  0.0000000e+000  0.0000000e+000  0.0000000e+000  0.0000000e+000  0.0000000e+000  0.0000000e+000  0.0000000e+000  0.0000000e+000  0.0000000e+000  0.0000000e+000  0.0000000e+000  0.0000000e+000  0.0000000e+000  0.0000000e+000  0.0000000e+000  0.0000000e+000  0.0000000e+000  0.0000000e+000  0.0000000e+000  0.0000000e+000  0.0000000e+000  0.0000000e+000  0.0000000e+000  0.0000000e+000  0.0000000e+000  0.0000000e+000  0.0000000e+000  0.0000000e+000  0.0000000e+000  0.0000000e+000  0.0000000e+000  0.0000000e+000  0.0000000e+000  0.0000000e+000  0.0000000e+000  0.0000000e+000  0.0000000e+000  0.0000000e+000  0.0000000e+000  0.0000000e+000  0.0000000e+000  0.0000000e+000  0.0000000e+000  0.0000000e+000  0.0000000e+000  0.0000000e+000  0.0000000e+000  0.0000000e+000  0.0000000e+000  0.0000000e+000  0.0000000e+000  0.0000000e+000  0.0000000e+000  0.0000000e+000  0.0000000e+000  0.0000000e+000  0.0000000e+000  0.0000000e+000  0.0000000e+000  0.0000000e+000  0.0000000e+000  0.0000000e+000  0.0000000e+000  0.0000000e+000  0.0000000e+000  0.0000000e+000  0.0000000e+000  0.0000000e+000  0.0000000e+000  0.0000000e+000  0.0000000e+000  0.0000000e+000  0.0000000e+000  0.0000000e+000  0.0000000e+000  0.0000000e+000  0.0000000e+000  0.0000000e+000  0.0000000e+000  0.0000000e+000  0.0000000e+000  0.0000000e+000  0.0000000e+000  0.0000000e+000  0.0000000e+000  0.0000000e+000  0.0000000e+000  0.0000000e+000  0.0000000e+000  0.0000000e+000  0.0000000e+000  0.0000000e+000  0.0000000e+000  0.0000000e+000  0.0000000e+000  0.0000000e+000  0.0000000e+000  0.0000000e+000  0.0000000e+000  0.0000000e+000  0.0000000e+000  0.0000000e+000  0.0000000e+000  0.0000000e+000  0.0000000e+000  0.0000000e+000  0.0000000e+000  0.0000000e+000  0.0000000e+000  0.0000000e+000  0.0000000e+000  0.0000000e+000  0.0000000e+000  0.0000000e+000  0.0000000e+000  0.0000000e+000  0.0000000e+000  0.0000000e+000  0.0000000e+000  0.0000000e+000  0.0000000e+000  0.0000000e+000  0.0000000e+000  0.0000000e+000  0.0000000e+000  0.0000000e+000  0.0000000e+000  0.0000000e+000  0.0000000e+000  0.0000000e+000  0.0000000e+000  0.0000000e+000  0.0000000e+000  0.0000000e+000  0.0000000e+000  0.0000000e+000  0.0000000e+000  0.0000000e+000  0.0000000e+000  0.0000000e+000  0.0000000e+000  0.0000000e+000  0.0000000e+000  0.0000000e+000  0.0000000e+000  0.0000000e+000  0.0000000e+000  0.0000000e+000  0.0000000e+000  0.0000000e+000  0.0000000e+000  0.0000000e+000  0.0000000e+000  0.0000000e+000  0.0000000e+000  0.0000000e+000  0.0000000e+000  0.0000000e+000  0.0000000e+000  0.0000000e+000  0.0000000e+000  0.0000000e+000  0.0000000e+000  0.0000000e+000  0.0000000e+000  0.0000000e+000  0.0000000e+000  0.0000000e+000  0.0000000e+000  0.0000000e+000  0.0000000e+000  0.0000000e+000  0.0000000e+000  0.0000000e+000  0.0000000e+000  0.0000000e+000  0.0000000e+000  0.0000000e+000  0.0000000e+000  0.0000000e+000  0.0000000e+000  0.0000000e+000  0.0000000e+000  0.0000000e+000  0.0000000e+000  0.0000000e+000  0.0000000e+000  0.0000000e+000  0.0000000e+000  0.0000000e+000  0.0000000e+000  0.0000000e+000  0.0000000e+000  0.0000000e+000  0.0000000e+000  0.0000000e+000  0.0000000e+000  0.0000000e+000  0.0000000e+000  0.0000000e+000  0.0000000e+000  0.0000000e+000  0.0000000e+000  0.0000000e+000  0.0000000e+000  0.0000000e+000  0.0000000e+000  0.0000000e+000  0.0000000e+000  0.0000000e+000  0.0000000e+000  0.0000000e+000  0.0000000e+000  0.0000000e+000  0.0000000e+000  0.0000000e+000  0.0000000e+000  0.0000000e+000  0.0000000e+000  0.0000000e+000  0.0000000e+000  0.0000000e+000  0.0000000e+000  0.0000000e+000  0.0000000e+000  0.0000000e+000  0.0000000e+000  0.0000000e+000  0.0000000e+000  0.0000000e+000  0.0000000e+000  0.0000000e+000  0.0000000e+000  0.0000000e+000  0.0000000e+000  0.0000000e+000  0.0000000e+000  0.0000000e+000  0.0000000e+000  0.0000000e+000  0.0000000e+000  0.0000000e+000  0.0000000e+000  0.0000000e+000  0.0000000e+000  0.0000000e+000  0.0000000e+000  0.0000000e+000  0.0000000e+000  0.0000000e+000  0.0000000e+000  0.0000000e+000  0.0000000e+000  0.0000000e+000  0.0000000e+000  0.0000000e+000  0.0000000e+000  0.0000000e+000  0.0000000e+000  0.0000000e+000  0.0000000e+000  0.0000000e+000  0.0000000e+000  0.0000000e+000  0.0000000e+000  0.0000000e+000  0.0000000e+000  0.0000000e+000  0.0000000e+000  0.0000000e+000  0.0000000e+000  0.0000000e+000  0.0000000e+000  0.0000000e+000  0.0000000e+000  0.0000000e+000  0.0000000e+000  0.0000000e+000  0.0000000e+000  0.0000000e+000  0.0000000e+000  0.0000000e+000  0.0000000e+000  0.0000000e+000  0.0000000e+000  0.0000000e+000  0.0000000e+000  0.0000000e+000  0.0000000e+000  0.0000000e+000  0.0000000e+000  0.0000000e+000  0.0000000e+000  0.0000000e+000  0.0000000e+000  0.0000000e+000  0.0000000e+000  0.0000000e+000  0.0000000e+000  0.0000000e+000  0.0000000e+000  0.0000000e+000  0.0000000e+000  0.0000000e+000  0.0000000e+000  0.0000000e+000  0.0000000e+000  0.0000000e+000  0.0000000e+000  0.0000000e+000  0.0000000e+000  0.0000000e+000  0.0000000e+000  0.0000000e+000  0.0000000e+000  0.0000000e+000  0.0000000e+000  0.0000000e+000  0.0000000e+000  0.0000000e+000  0.0000000e+000  0.0000000e+000  0.0000000e+000  0.0000000e+000  0.0000000e+000  0.0000000e+000  0.0000000e+000  0.0000000e+000  0.0000000e+000  0.0000000e+000  0.0000000e+000  0.0000000e+000  0.0000000e+000  0.0000000e+000  0.0000000e+000  0.0000000e+000  0.0000000e+000  0.0000000e+000  0.0000000e+000  0.0000000e+000  0.0000000e+000  0.0000000e+000  0.0000000e+000  0.0000000e+000  0.0000000e+000  0.0000000e+000  0.0000000e+000  0.0000000e+000  0.0000000e+000  0.0000000e+000  0.0000000e+000  0.0000000e+000  0.0000000e+000  0.0000000e+000  0.0000000e+000  0.0000000e+000  0.0000000e+000  0.0000000e+000  0.0000000e+000  0.0000000e+000  0.0000000e+000  0.0000000e+000  0.0000000e+000  0.0000000e+000  0.0000000e+000  0.0000000e+000  0.0000000e+000  0.0000000e+000  0.0000000e+000  0.0000000e+000  0.0000000e+000  0.0000000e+000  0.0000000e+000  0.0000000e+000  0.0000000e+000  0.0000000e+000  0.0000000e+000  0.0000000e+000  0.0000000e+000  0.0000000e+000  0.0000000e+000  0.0000000e+000  0.0000000e+000  0.0000000e+000  0.0000000e+000  0.0000000e+000  0.0000000e+000  0.0000000e+000  0.0000000e+000  0.0000000e+000  0.0000000e+000  0.0000000e+000  0.0000000e+000  0.0000000e+000  0.0000000e+000  0.0000000e+000  0.0000000e+000  0.0000000e+000  0.0000000e+000  0.0000000e+000  0.0000000e+000  0.0000000e+000  0.0000000e+000  0.0000000e+000  0.0000000e+000  0.0000000e+000  0.0000000e+000  0.0000000e+000  0.0000000e+000  0.0000000e+000  0.0000000e+000  0.0000000e+000  0.0000000e+000  0.0000000e+000  0.0000000e+000  0.0000000e+000  0.0000000e+000  0.0000000e+000  0.0000000e+000  0.0000000e+000  0.0000000e+000  0.0000000e+000  0.0000000e+000  0.0000000e+000  0.0000000e+000  0.0000000e+000  0.0000000e+000  0.0000000e+000  0.0000000e+000  0.0000000e+000  0.0000000e+000  0.0000000e+000  0.0000000e+000  0.0000000e+000  0.0000000e+000  0.0000000e+000  0.0000000e+000  0.0000000e+000  0.0000000e+000  0.0000000e+000  0.0000000e+000  0.0000000e+000  0.0000000e+000  0.0000000e+000  0.0000000e+000  0.0000000e+000  0.0000000e+000  0.0000000e+000  0.0000000e+000  0.0000000e+000  0.0000000e+000  0.0000000e+000  0.0000000e+000  0.0000000e+000  0.0000000e+000  0.0000000e+000  0.0000000e+000  0.0000000e+000  0.0000000e+000  0.0000000e+000  0.0000000e+000  0.0000000e+000  0.0000000e+000  0.0000000e+000  0.0000000e+000  0.0000000e+000  0.0000000e+000  0.0000000e+000  0.0000000e+000  0.0000000e+000  0.0000000e+000  0.0000000e+000  0.0000000e+000  0.0000000e+000  0.0000000e+000  0.0000000e+000  0.0000000e+000  0.0000000e+000  0.0000000e+000  0.0000000e+000  0.0000000e+000  0.0000000e+000  0.0000000e+000  0.0000000e+000  0.0000000e+000  0.0000000e+000  0.0000000e+000  0.0000000e+000  0.0000000e+000  0.0000000e+000  0.0000000e+000  0.0000000e+000  0.0000000e+000  0.0000000e+000  0.0000000e+000  0.0000000e+000  0.0000000e+000  0.0000000e+000  0.0000000e+000  0.0000000e+000  0.0000000e+000  0.0000000e+000  0.0000000e+000  0.0000000e+000  0.0000000e+000  0.0000000e+000  0.0000000e+000  0.0000000e+000  0.0000000e+000  0.0000000e+000  0.0000000e+000  0.0000000e+000  0.0000000e+000  0.0000000e+000  0.0000000e+000  0.0000000e+000  0.0000000e+000  0.0000000e+000  0.0000000e+000  0.0000000e+000  0.0000000e+000  0.0000000e+000  0.0000000e+000  0.0000000e+000  0.0000000e+000  0.0000000e+000  0.0000000e+000  0.0000000e+000  0.0000000e+000  0.0000000e+000  0.0000000e+000  0.0000000e+000  0.0000000e+000  0.0000000e+000  0.0000000e+000  0.0000000e+000  0.0000000e+000  0.0000000e+000  0.0000000e+000  0.0000000e+000  0.0000000e+000  0.0000000e+000  0.0000000e+000  0.0000000e+000  0.0000000e+000  0.0000000e+000  0.0000000e+000  0.0000000e+000  0.0000000e+000  0.0000000e+000  0.0000000e+000  0.0000000e+000  0.0000000e+000  0.0000000e+000  0.0000000e+000  0.0000000e+000  0.0000000e+000  0.0000000e+000  0.0000000e+000  0.0000000e+000  0.0000000e+000  0.0000000e+000  0.0000000e+000  0.0000000e+000  0.0000000e+000  0.0000000e+000  0.0000000e+000  0.0000000e+000  0.0000000e+000  0.0000000e+000  0.0000000e+000  0.0000000e+000  0.0000000e+000  0.0000000e+000  0.0000000e+000  0.0000000e+000  0.0000000e+000  0.0000000e+000  0.0000000e+000  0.0000000e+000  0.0000000e+000  0.0000000e+000  0.0000000e+000  0.0000000e+000  0.0000000e+000  0.0000000e+000  0.0000000e+000  0.0000000e+000  0.0000000e+000  0.0000000e+000  0.0000000e+000  0.0000000e+000  0.0000000e+000  0.0000000e+000  0.0000000e+000  0.0000000e+000  0.0000000e+000  0.0000000e+000  0.0000000e+000  0.0000000e+000  0.0000000e+000  0.0000000e+000  0.0000000e+000  0.0000000e+000  0.0000000e+000  0.0000000e+000  0.0000000e+000  0.0000000e+000  0.0000000e+000  0.0000000e+000  0.0000000e+000  0.0000000e+000  0.0000000e+000  0.0000000e+000  0.0000000e+000  0.0000000e+000  0.0000000e+000  0.0000000e+000  0.0000000e+000  0.0000000e+000  0.0000000e+000  0.0000000e+000  0.0000000e+000  0.0000000e+000  0.0000000e+000  0.0000000e+000  0.0000000e+000  0.0000000e+000  0.0000000e+000  0.0000000e+000  0.0000000e+000  0.0000000e+000  0.0000000e+000  0.0000000e+000  0.0000000e+000  0.0000000e+000  0.0000000e+000  0.0000000e+000  0.0000000e+000  0.0000000e+000  0.0000000e+000  0.0000000e+000  0.0000000e+000  0.0000000e+000  0.0000000e+000  0.0000000e+000  0.0000000e+000  0.0000000e+000  0.0000000e+000  0.0000000e+000  0.0000000e+000  0.0000000e+000  0.0000000e+000  0.0000000e+000  0.0000000e+000  0.0000000e+000  0.0000000e+000  0.0000000e+000  0.0000000e+000  0.0000000e+000  0.0000000e+000  0.0000000e+000  0.0000000e+000  0.0000000e+000  0.0000000e+000  0.0000000e+000  0.0000000e+000  0.0000000e+000  0.0000000e+000  0.0000000e+000  0.0000000e+000  0.0000000e+000  0.0000000e+000  0.0000000e+000  0.0000000e+000  0.0000000e+000  0.0000000e+000  0.0000000e+000  0.0000000e+000  0.0000000e+000  0.0000000e+000  0.0000000e+000  0.0000000e+000  0.0000000e+000  0.0000000e+000  0.0000000e+000  0.0000000e+000  0.0000000e+000  0.0000000e+000  0.0000000e+000  0.0000000e+000  0.0000000e+000  0.0000000e+000  0.0000000e+000  0.0000000e+000  0.0000000e+000  0.0000000e+000  0.0000000e+000  0.0000000e+000  0.0000000e+000  0.0000000e+000  0.0000000e+000  0.0000000e+000  0.0000000e+000  0.0000000e+000  0.0000000e+000  0.0000000e+000  0.0000000e+000  0.0000000e+000  0.0000000e+000  0.0000000e+000  0.0000000e+000  0.0000000e+000  0.0000000e+000  0.0000000e+000  0.0000000e+000  0.0000000e+000  0.0000000e+000  0.0000000e+000  0.0000000e+000  0.0000000e+000  0.0000000e+000  0.0000000e+000  0.0000000e+000  0.0000000e+000  0.0000000e+000  0.0000000e+000  0.0000000e+000  0.0000000e+000  0.0000000e+000  0.0000000e+000  0.0000000e+000  0.0000000e+000  0.0000000e+000  0.0000000e+000  0.0000000e+000  0.0000000e+000  0.0000000e+000  0.0000000e+000  0.0000000e+000  0.0000000e+000  0.0000000e+000  0.0000000e+000  0.0000000e+000  0.0000000e+000  0.0000000e+000  0.0000000e+000  0.0000000e+000  0.0000000e+000  0.0000000e+000  0.0000000e+000  0.0000000e+000  0.0000000e+000  0.0000000e+000  0.0000000e+000  0.0000000e+000  0.0000000e+000  0.0000000e+000  0.0000000e+000  0.0000000e+000  0.0000000e+000  0.0000000e+000  0.0000000e+000  0.0000000e+000  0.0000000e+000  0.0000000e+000  0.0000000e+000  0.0000000e+000  0.0000000e+000  0.0000000e+000  0.0000000e+000  0.0000000e+000  0.0000000e+000  0.0000000e+000  0.0000000e+000  0.0000000e+000  0.0000000e+000  0.0000000e+000  0.0000000e+000  0.0000000e+000  0.0000000e+000  0.0000000e+000  0.0000000e+000  0.0000000e+000  0.0000000e+000  0.0000000e+000  0.0000000e+000  0.0000000e+000  0.0000000e+000  0.0000000e+000  0.0000000e+000  0.0000000e+000  0.0000000e+000  0.0000000e+000  0.0000000e+000  0.0000000e+000  0.0000000e+000  0.0000000e+000  0.0000000e+000  0.0000000e+000  0.0000000e+000  0.0000000e+000  0.0000000e+000  0.0000000e+000  0.0000000e+000  0.0000000e+000  0.0000000e+000  0.0000000e+000  0.0000000e+000  0.0000000e+000  0.0000000e+000  0.0000000e+000  0.0000000e+000  0.0000000e+000  0.0000000e+000  0.0000000e+000  0.0000000e+000  0.0000000e+000  0.0000000e+000  0.0000000e+000  0.0000000e+000  0.0000000e+000  0.0000000e+000  0.0000000e+000  0.0000000e+000  0.0000000e+000  0.0000000e+000  0.0000000e+000  0.0000000e+000  0.0000000e+000  0.0000000e+000  0.0000000e+000  0.0000000e+000  0.0000000e+000  0.0000000e+000  0.0000000e+000  0.0000000e+000  0.0000000e+000  0.0000000e+000  0.0000000e+000  0.0000000e+000  0.0000000e+000  0.0000000e+000  0.0000000e+000  0.0000000e+000  0.0000000e+000  0.0000000e+000  0.0000000e+000  0.0000000e+000  0.0000000e+000  0.0000000e+000  0.0000000e+000  0.0000000e+000  0.0000000e+000  0.0000000e+000  0.0000000e+000  0.0000000e+000  0.0000000e+000  0.0000000e+000  0.0000000e+000  0.0000000e+000  0.0000000e+000  0.0000000e+000  0.0000000e+000  0.0000000e+000  0.0000000e+000  0.0000000e+000  0.0000000e+000  0.0000000e+000  0.0000000e+000  0.0000000e+000  0.0000000e+000  0.0000000e+000  0.0000000e+000  0.0000000e+000  0.0000000e+000  0.0000000e+000  0.0000000e+000  0.0000000e+000  0.0000000e+000  0.0000000e+000  0.0000000e+000  0.0000000e+000  0.0000000e+000  0.0000000e+000  0.0000000e+000  0.0000000e+000  0.0000000e+000  0.0000000e+000  0.0000000e+000  0.0000000e+000  0.0000000e+000  0.0000000e+000  0.0000000e+000  0.0000000e+000  0.0000000e+000  0.0000000e+000  0.0000000e+000  0.0000000e+000  0.0000000e+000  0.0000000e+000  0.0000000e+000  0.0000000e+000  0.0000000e+000  0.0000000e+000  0.0000000e+000  0.0000000e+000  0.0000000e+000  0.0000000e+000  0.0000000e+000  0.0000000e+000  0.0000000e+000  0.0000000e+000  0.0000000e+000  0.0000000e+000  0.0000000e+000  0.0000000e+000  0.0000000e+000  0.0000000e+000  0.0000000e+000  0.0000000e+000  0.0000000e+000  0.0000000e+000  0.0000000e+000  0.0000000e+000  0.0000000e+000  0.0000000e+000  0.0000000e+000  0.0000000e+000  0.0000000e+000  0.0000000e+000  0.0000000e+000  0.0000000e+000  0.0000000e+000  0.0000000e+000  0.0000000e+000  0.0000000e+000  0.0000000e+000
  0.0000000e+000  0.0000000e+000  0.0000000e+000  0.0000000e+000  0.0000000e+000  0.0000000e+000  0.0000000e+000  0.0000000e+000  0.0000000e+000  0.0000000e+000  0.0000000e+000  0.0000000e+000  0.0000000e+000  0.0000000e+000  0.0000000e+000  0.0000000e+000  0.0000000e+000  0.0000000e+000  0.0000000e+000  0.0000000e+000  0.0000000e+000  0.0000000e+000  0.0000000e+000  0.0000000e+000  0.0000000e+000  0.0000000e+000  0.0000000e+000  0.0000000e+000  0.0000000e+000  0.0000000e+000  0.0000000e+000  0.0000000e+000  0.0000000e+000  0.0000000e+000  0.0000000e+000  0.0000000e+000  0.0000000e+000  0.0000000e+000  0.0000000e+000  0.0000000e+000  0.0000000e+000  0.0000000e+000  0.0000000e+000  0.0000000e+000  0.0000000e+000  0.0000000e+000  0.0000000e+000  0.0000000e+000  0.0000000e+000  0.0000000e+000  0.0000000e+000  0.0000000e+000  0.0000000e+000  0.0000000e+000  0.0000000e+000  0.0000000e+000  0.0000000e+000  0.0000000e+000  0.0000000e+000  0.0000000e+000  0.0000000e+000  0.0000000e+000  0.0000000e+000  0.0000000e+000  0.0000000e+000  0.0000000e+000  0.0000000e+000  0.0000000e+000  0.0000000e+000  0.0000000e+000  0.0000000e+000  0.0000000e+000  0.0000000e+000  0.0000000e+000  0.0000000e+000  0.0000000e+000  0.0000000e+000  0.0000000e+000  0.0000000e+000  0.0000000e+000  0.0000000e+000  0.0000000e+000  0.0000000e+000  0.0000000e+000  0.0000000e+000  0.0000000e+000  0.0000000e+000  0.0000000e+000  0.0000000e+000  0.0000000e+000  0.0000000e+000  0.0000000e+000  0.0000000e+000  0.0000000e+000  0.0000000e+000  0.0000000e+000  0.0000000e+000  0.0000000e+000  0.0000000e+000  0.0000000e+000  0.0000000e+000  0.0000000e+000  0.0000000e+000  0.0000000e+000  0.0000000e+000  0.0000000e+000  0.0000000e+000  0.0000000e+000  0.0000000e+000  0.0000000e+000  0.0000000e+000  0.0000000e+000  0.0000000e+000  0.0000000e+000  0.0000000e+000  0.0000000e+000  0.0000000e+000  0.0000000e+000  0.0000000e+000  0.0000000e+000  0.0000000e+000  0.0000000e+000  0.0000000e+000  0.0000000e+000  0.0000000e+000  0.0000000e+000  0.0000000e+000  0.0000000e+000  0.0000000e+000  0.0000000e+000  0.0000000e+000  0.0000000e+000  0.0000000e+000  0.0000000e+000  0.0000000e+000  0.0000000e+000  0.0000000e+000  0.0000000e+000  0.0000000e+000  0.0000000e+000  0.0000000e+000  0.0000000e+000  0.0000000e+000  0.0000000e+000  0.0000000e+000  0.0000000e+000  0.0000000e+000  0.0000000e+000  0.0000000e+000  0.0000000e+000  0.0000000e+000  0.0000000e+000  0.0000000e+000  0.0000000e+000  0.0000000e+000  0.0000000e+000  0.0000000e+000  0.0000000e+000  0.0000000e+000  0.0000000e+000  0.0000000e+000  0.0000000e+000  0.0000000e+000  0.0000000e+000  0.0000000e+000  0.0000000e+000  0.0000000e+000  0.0000000e+000  0.0000000e+000  0.0000000e+000  0.0000000e+000  0.0000000e+000  0.0000000e+000  0.0000000e+000  0.0000000e+000  0.0000000e+000  0.0000000e+000  0.0000000e+000  0.0000000e+000  0.0000000e+000  0.0000000e+000  0.0000000e+000  0.0000000e+000  0.0000000e+000  0.0000000e+000  0.0000000e+000  0.0000000e+000  0.0000000e+000  0.0000000e+000  0.0000000e+000  0.0000000e+000  0.0000000e+000  0.0000000e+000  0.0000000e+000  0.0000000e+000  0.0000000e+000  0.0000000e+000  0.0000000e+000  0.0000000e+000  0.0000000e+000  0.0000000e+000  0.0000000e+000  0.0000000e+000  0.0000000e+000  0.0000000e+000  0.0000000e+000  0.0000000e+000  0.0000000e+000  0.0000000e+000  0.0000000e+000  0.0000000e+000  0.0000000e+000  0.0000000e+000  0.0000000e+000  0.0000000e+000  0.0000000e+000  0.0000000e+000  0.0000000e+000  0.0000000e+000  0.0000000e+000  0.0000000e+000  0.0000000e+000  0.0000000e+000  0.0000000e+000  0.0000000e+000  0.0000000e+000  0.0000000e+000  0.0000000e+000  0.0000000e+000  0.0000000e+000  0.0000000e+000  0.0000000e+000  0.0000000e+000  0.0000000e+000  0.0000000e+000  0.0000000e+000  0.0000000e+000  0.0000000e+000  0.0000000e+000  0.0000000e+000  0.0000000e+000  0.0000000e+000  0.0000000e+000  0.0000000e+000  0.0000000e+000  0.0000000e+000  0.0000000e+000  0.0000000e+000  0.0000000e+000  0.0000000e+000  0.0000000e+000  0.0000000e+000  0.0000000e+000  0.0000000e+000  0.0000000e+000  0.0000000e+000  0.0000000e+000  0.0000000e+000  0.0000000e+000  0.0000000e+000  0.0000000e+000  0.0000000e+000  0.0000000e+000  0.0000000e+000  0.0000000e+000  0.0000000e+000  0.0000000e+000  0.0000000e+000  0.0000000e+000  0.0000000e+000  0.0000000e+000  0.0000000e+000  0.0000000e+000  0.0000000e+000  0.0000000e+000  0.0000000e+000  0.0000000e+000  0.0000000e+000  0.0000000e+000  0.0000000e+000  0.0000000e+000  0.0000000e+000  0.0000000e+000  0.0000000e+000  0.0000000e+000  0.0000000e+000  0.0000000e+000  0.0000000e+000  0.0000000e+000  0.0000000e+000  0.0000000e+000  0.0000000e+000  0.0000000e+000  0.0000000e+000  0.0000000e+000  0.0000000e+000  0.0000000e+000  0.0000000e+000  0.0000000e+000  0.0000000e+000  0.0000000e+000  0.0000000e+000  0.0000000e+000  0.0000000e+000  0.0000000e+000  0.0000000e+000  0.0000000e+000  0.0000000e+000  0.0000000e+000  0.0000000e+000  0.0000000e+000  0.0000000e+000  0.0000000e+000  0.0000000e+000  0.0000000e+000  0.0000000e+000  0.0000000e+000  0.0000000e+000  0.0000000e+000  0.0000000e+000  0.0000000e+000  0.0000000e+000  0.0000000e+000  0.0000000e+000  0.0000000e+000  0.0000000e+000  0.0000000e+000  0.0000000e+000  0.0000000e+000  0.0000000e+000  0.0000000e+000  0.0000000e+000  0.0000000e+000  0.0000000e+000  0.0000000e+000  0.0000000e+000  0.0000000e+000  0.0000000e+000  0.0000000e+000  0.0000000e+000  0.0000000e+000  0.0000000e+000  0.0000000e+000  0.0000000e+000  0.0000000e+000  0.0000000e+000  0.0000000e+000  0.0000000e+000  0.0000000e+000  0.0000000e+000  0.0000000e+000  0.0000000e+000  0.0000000e+000  0.0000000e+000  0.0000000e+000  0.0000000e+000  0.0000000e+000  0.0000000e+000  0.0000000e+000  0.0000000e+000  0.0000000e+000  0.0000000e+000  0.0000000e+000  0.0000000e+000  0.0000000e+000  0.0000000e+000  0.0000000e+000  0.0000000e+000  0.0000000e+000  0.0000000e+000  0.0000000e+000  0.0000000e+000  0.0000000e+000  0.0000000e+000  0.0000000e+000  0.0000000e+000  0.0000000e+000  0.0000000e+000  0.0000000e+000  0.0000000e+000  0.0000000e+000  0.0000000e+000  0.0000000e+000  0.0000000e+000  0.0000000e+000  0.0000000e+000  0.0000000e+000  0.0000000e+000  0.0000000e+000  0.0000000e+000  0.0000000e+000  0.0000000e+000  0.0000000e+000  0.0000000e+000  0.0000000e+000  0.0000000e+000  0.0000000e+000  0.0000000e+000  0.0000000e+000  0.0000000e+000  0.0000000e+000  0.0000000e+000  0.0000000e+000  0.0000000e+000  0.0000000e+000  0.0000000e+000  0.0000000e+000  0.0000000e+000  0.0000000e+000  0.0000000e+000  0.0000000e+000  0.0000000e+000  0.0000000e+000  0.0000000e+000  0.0000000e+000  0.0000000e+000  0.0000000e+000  0.0000000e+000  0.0000000e+000  0.0000000e+000  0.0000000e+000  0.0000000e+000  0.0000000e+000  0.0000000e+000  0.0000000e+000  0.0000000e+000  0.0000000e+000  0.0000000e+000  0.0000000e+000  0.0000000e+000  0.0000000e+000  0.0000000e+000  0.0000000e+000  0.0000000e+000  0.0000000e+000  0.0000000e+000  0.0000000e+000  0.0000000e+000  0.0000000e+000  0.0000000e+000  0.0000000e+000  0.0000000e+000  0.0000000e+000  0.0000000e+000  0.0000000e+000  0.0000000e+000  0.0000000e+000  0.0000000e+000  0.0000000e+000  0.0000000e+000  0.0000000e+000  0.0000000e+000  0.0000000e+000  0.0000000e+000  0.0000000e+000  0.0000000e+000  0.0000000e+000  0.0000000e+000  0.0000000e+000  0.0000000e+000  0.0000000e+000  0.0000000e+000  0.0000000e+000  0.0000000e+000  0.0000000e+000  0.0000000e+000  0.0000000e+000  0.0000000e+000  0.0000000e+000  0.0000000e+000  0.0000000e+000  0.0000000e+000  0.0000000e+000  0.0000000e+000  0.0000000e+000  0.0000000e+000  0.0000000e+000  0.0000000e+000  0.0000000e+000  0.0000000e+000  0.0000000e+000  0.0000000e+000  0.0000000e+000  0.0000000e+000  0.0000000e+000  0.0000000e+000  0.0000000e+000  0.0000000e+000  0.0000000e+000  0.0000000e+000  0.0000000e+000  0.0000000e+000  0.0000000e+000  0.0000000e+000  0.0000000e+000  0.0000000e+000  0.0000000e+000  0.0000000e+000  0.0000000e+000  0.0000000e+000  0.0000000e+000  0.0000000e+000  0.0000000e+000  0.0000000e+000  0.0000000e+000  0.0000000e+000  0.0000000e+000  0.0000000e+000  0.0000000e+000  0.0000000e+000  0.0000000e+000  0.0000000e+000  0.0000000e+000  0.0000000e+000  0.0000000e+000  0.0000000e+000  0.0000000e+000  0.0000000e+000  0.0000000e+000  0.0000000e+000  0.0000000e+000  0.0000000e+000  0.0000000e+000  0.0000000e+000  0.0000000e+000  0.0000000e+000  0.0000000e+000  0.0000000e+000  0.0000000e+000  0.0000000e+000  0.0000000e+000  0.0000000e+000  0.0000000e+000  0.0000000e+000  0.0000000e+000  0.0000000e+000  0.0000000e+000  0.0000000e+000  0.0000000e+000  0.0000000e+000  0.0000000e+000  0.0000000e+000  0.0000000e+000  0.0000000e+000  0.0000000e+000  0.0000000e+000  0.0000000e+000  0.0000000e+000  0.0000000e+000  0.0000000e+000  0.0000000e+000  0.0000000e+000  0.0000000e+000  0.0000000e+000  0.0000000e+000  0.0000000e+000  0.0000000e+000  0.0000000e+000  0.0000000e+000  0.0000000e+000  0.0000000e+000  0.0000000e+000  0.0000000e+000  0.0000000e+000  0.0000000e+000  0.0000000e+000  0.0000000e+000  0.0000000e+000  0.0000000e+000  0.0000000e+000  0.0000000e+000  0.0000000e+000  0.0000000e+000  0.0000000e+000  0.0000000e+000  0.0000000e+000  0.0000000e+000  0.0000000e+000  0.0000000e+000  0.0000000e+000  0.0000000e+000  0.0000000e+000  0.0000000e+000  0.0000000e+000  0.0000000e+000  0.0000000e+000  0.0000000e+000  0.0000000e+000  0.0000000e+000  0.0000000e+000  0.0000000e+000  0.0000000e+000  0.0000000e+000  0.0000000e+000  0.0000000e+000  0.0000000e+000  0.0000000e+000  0.0000000e+000  0.0000000e+000  0.0000000e+000  0.0000000e+000  0.0000000e+000  0.0000000e+000  0.0000000e+000  0.0000000e+000  0.0000000e+000  0.0000000e+000  0.0000000e+000  0.0000000e+000  0.0000000e+000  0.0000000e+000  0.0000000e+000  0.0000000e+000  0.0000000e+000  0.0000000e+000  0.0000000e+000  0.0000000e+000  0.0000000e+000  0.0000000e+000  0.0000000e+000  0.0000000e+000  0.0000000e+000  0.0000000e+000  0.0000000e+000  0.0000000e+000  0.0000000e+000  0.0000000e+000  0.0000000e+000  0.0000000e+000  0.0000000e+000  0.0000000e+000  0.0000000e+000  0.0000000e+000  0.0000000e+000  0.0000000e+000  0.0000000e+000  0.0000000e+000  0.0000000e+000  0.0000000e+000  0.0000000e+000  0.0000000e+000  0.0000000e+000  0.0000000e+000  0.0000000e+000  0.0000000e+000  0.0000000e+000  0.0000000e+000  0.0000000e+000  0.0000000e+000  0.0000000e+000  0.0000000e+000  0.0000000e+000  0.0000000e+000  0.0000000e+000  0.0000000e+000  0.0000000e+000  0.0000000e+000  0.0000000e+000  0.0000000e+000  0.0000000e+000  0.0000000e+000  0.0000000e+000  0.0000000e+000  0.0000000e+000  0.0000000e+000  0.0000000e+000  0.0000000e+000  0.0000000e+000  0.0000000e+000  0.0000000e+000  0.0000000e+000  0.0000000e+000  0.0000000e+000  0.0000000e+000  0.0000000e+000  0.0000000e+000  0.0000000e+000  0.0000000e+000  0.0000000e+000  0.0000000e+000  0.0000000e+000  0.0000000e+000  0.0000000e+000  0.0000000e+000  0.0000000e+000  0.0000000e+000  0.0000000e+000  0.0000000e+000  0.0000000e+000  0.0000000e+000  0.0000000e+000  0.0000000e+000  0.0000000e+000  0.0000000e+000  0.0000000e+000  0.0000000e+000  0.0000000e+000  0.0000000e+000  0.0000000e+000  0.0000000e+000  0.0000000e+000  0.0000000e+000  0.0000000e+000  0.0000000e+000  0.0000000e+000  0.0000000e+000  0.0000000e+000  0.0000000e+000  0.0000000e+000  0.0000000e+000  0.0000000e+000  0.0000000e+000  0.0000000e+000  0.0000000e+000  0.0000000e+000  0.0000000e+000  0.0000000e+000  0.0000000e+000  0.0000000e+000  0.0000000e+000  0.0000000e+000  0.0000000e+000  0.0000000e+000  0.0000000e+000  0.0000000e+000  0.0000000e+000  0.0000000e+000  0.0000000e+000  0.0000000e+000  0.0000000e+000  0.0000000e+000  0.0000000e+000  0.0000000e+000  0.0000000e+000  0.0000000e+000  0.0000000e+000  0.0000000e+000  0.0000000e+000  0.0000000e+000  0.0000000e+000  0.0000000e+000  0.0000000e+000  0.0000000e+000  0.0000000e+000  0.0000000e+000  0.0000000e+000  0.0000000e+000  0.0000000e+000  0.0000000e+000  0.0000000e+000  0.0000000e+000  0.0000000e+000  0.0000000e+000  0.0000000e+000  0.0000000e+000  0.0000000e+000  0.0000000e+000  0.0000000e+000  0.0000000e+000  0.0000000e+000  0.0000000e+000  0.0000000e+000  0.0000000e+000  0.0000000e+000  0.0000000e+000  0.0000000e+000  0.0000000e+000  0.0000000e+000  0.0000000e+000  0.0000000e+000  0.0000000e+000  0.0000000e+000  0.0000000e+000  0.0000000e+000  0.0000000e+000  0.0000000e+000  0.0000000e+000  0.0000000e+000  0.0000000e+000  0.0000000e+000  0.0000000e+000  0.0000000e+000  0.0000000e+000  0.0000000e+000  0.0000000e+000  0.0000000e+000  0.0000000e+000  0.0000000e+000  0.0000000e+000  0.0000000e+000  0.0000000e+000  0.0000000e+000  0.0000000e+000  0.0000000e+000  0.0000000e+000  0.0000000e+000  0.0000000e+000  0.0000000e+000  0.0000000e+000  0.0000000e+000  0.0000000e+000  0.0000000e+000  0.0000000e+000  0.0000000e+000  0.0000000e+000  0.0000000e+000  0.0000000e+000  0.0000000e+000  0.0000000e+000  0.0000000e+000  0.0000000e+000  0.0000000e+000  0.0000000e+000  0.0000000e+000  0.0000000e+000  0.0000000e+000  0.0000000e+000  0.0000000e+000  0.0000000e+000  0.0000000e+000  0.0000000e+000  0.0000000e+000  0.0000000e+000  0.0000000e+000  0.0000000e+000  0.0000000e+000  0.0000000e+000  0.0000000e+000  0.0000000e+000  0.0000000e+000  0.0000000e+000  0.0000000e+000  0.0000000e+000  0.0000000e+000  0.0000000e+000  0.0000000e+000  0.0000000e+000  0.0000000e+000  0.0000000e+000  0.0000000e+000  0.0000000e+000  0.0000000e+000  0.0000000e+000  0.0000000e+000  0.0000000e+000  0.0000000e+000  0.0000000e+000  0.0000000e+000  0.0000000e+000  0.0000000e+000  0.0000000e+000  0.0000000e+000  0.0000000e+000  0.0000000e+000  0.0000000e+000  0.0000000e+000  0.0000000e+000  0.0000000e+000  0.0000000e+000  0.0000000e+000  0.0000000e+000  0.0000000e+000  0.0000000e+000  0.0000000e+000  0.0000000e+000  0.0000000e+000  0.0000000e+000  0.0000000e+000  0.0000000e+000  0.0000000e+000  0.0000000e+000  0.0000000e+000  0.0000000e+000  0.0000000e+000  0.0000000e+000  0.0000000e+000  0.0000000e+000  0.0000000e+000  0.0000000e+000  0.0000000e+000  0.0000000e+000  0.0000000e+000  0.0000000e+000  0.0000000e+000  0.0000000e+000  0.0000000e+000  0.0000000e+000  0.0000000e+000  0.0000000e+000  0.0000000e+000  0.0000000e+000  0.0000000e+000  0.0000000e+000  0.0000000e+000  0.0000000e+000  0.0000000e+000  0.0000000e+000  0.0000000e+000  0.0000000e+000  0.0000000e+000  0.0000000e+000  0.0000000e+000  0.0000000e+000  0.0000000e+000  0.0000000e+000  0.0000000e+000  0.0000000e+000  0.0000000e+000  0.0000000e+000  0.0000000e+000  0.0000000e+000  0.0000000e+000  0.0000000e+000  0.0000000e+000  0.0000000e+000  0.0000000e+000  0.0000000e+000  0.0000000e+000  0.0000000e+000  0.0000000e+000  0.0000000e+000  0.0000000e+000  0.0000000e+000  0.0000000e+000  0.0000000e+000  0.0000000e+000  0.0000000e+000  0.0000000e+000  0.0000000e+000  0.0000000e+000  0.0000000e+000  0.0000000e+000  0.0000000e+000  0.0000000e+000  0.0000000e+000  0.0000000e+000  0.0000000e+000  0.0000000e+000  0.0000000e+000  0.0000000e+000  0.0000000e+000  0.0000000e+000  0.0000000e+000  0.0000000e+000  0.0000000e+000  0.0000000e+000  0.0000000e+000  0.0000000e+000  0.0000000e+000  0.0000000e+000  0.0000000e+000  0.0000000e+000  0.0000000e+000  0.0000000e+000  0.0000000e+000  0.0000000e+000  0.0000000e+000  0.0000000e+000  0.0000000e+000  0.0000000e+000  0.0000000e+000  0.0000000e+000  0.0000000e+000  0.0000000e+000  0.0000000e+000  0.0000000e+000  0.0000000e+000  0.0000000e+000  0.0000000e+000  0.0000000e+000  0.0000000e+000  0.0000000e+000  0.0000000e+000  0.0000000e+000  0.0000000e+000  0.0000000e+000  0.0000000e+000  0.0000000e+000  0.0000000e+000  0.0000000e+000  0.0000000e+000  0.0000000e+000  0.0000000e+000  0.0000000e+000  0.0000000e+000  0.0000000e+000  0.0000000e+000  0.0000000e+000  0.0000000e+000  0.0000000e+000  0.0000000e+000  0.0000000e+000  0.0000000e+000  0.0000000e+000  0.0000000e+000  0.0000000e+000  0.0000000e+000  0.0000000e+000  0.0000000e+000  0.0000000e+000  0.0000000e+000  0.0000000e+000  0.0000000e+000  0.0000000e+000  0.0000000e+000  0.0000000e+000  0.0000000e+000  0.0000000e+000  0.0000000e+000  0.0000000e+000  0.0000000e+000  0.0000000e+000  0.0000000e+000  0.0000000e+000  0.0000000e+000  0.0000000e+000  0.0000000e+000  0.0000000e+000  0.0000000e+000  0.0000000e+000  0.0000000e+000  0.0000000e+000  0.0000000e+000  0.0000000e+000  0.0000000e+000  0.0000000e+000  0.0000000e+000  0.0000000e+000  0.0000000e+000  0.0000000e+000  0.0000000e+000  0.0000000e+000
  0.0000000e+000  0.0000000e+000  0.0000000e+000  0.0000000e+000  0.0000000e+000  0.0000000e+000  0.0000000e+000  0.0000000e+000  0.0000000e+000  0.0000000e+000  0.0000000e+000  0.0000000e+000  0.0000000e+000  0.0000000e+000  0.0000000e+000  0.0000000e+000  0.0000000e+000  0.0000000e+000  0.0000000e+000  0.0000000e+000  0.0000000e+000  0.0000000e+000  0.0000000e+000  0.0000000e+000  0.0000000e+000  0.0000000e+000  0.0000000e+000  0.0000000e+000  0.0000000e+000  0.0000000e+000  0.0000000e+000  0.0000000e+000  0.0000000e+000  0.0000000e+000  0.0000000e+000  0.0000000e+000  0.0000000e+000  0.0000000e+000  0.0000000e+000  0.0000000e+000  0.0000000e+000  0.0000000e+000  0.0000000e+000  0.0000000e+000  0.0000000e+000  0.0000000e+000  0.0000000e+000  0.0000000e+000  0.0000000e+000  0.0000000e+000  0.0000000e+000  0.0000000e+000  0.0000000e+000  0.0000000e+000  0.0000000e+000  0.0000000e+000  0.0000000e+000  0.0000000e+000  0.0000000e+000  0.0000000e+000  0.0000000e+000  0.0000000e+000  0.0000000e+000  0.0000000e+000  0.0000000e+000  0.0000000e+000  0.0000000e+000  0.0000000e+000  0.0000000e+000  0.0000000e+000  0.0000000e+000  0.0000000e+000  0.0000000e+000  0.0000000e+000  0.0000000e+000  0.0000000e+000  0.0000000e+000  0.0000000e+000  0.0000000e+000  0.0000000e+000  0.0000000e+000  0.0000000e+000  0.0000000e+000  0.0000000e+000  0.0000000e+000  0.0000000e+000  0.0000000e+000  0.0000000e+000  0.0000000e+000  0.0000000e+000  0.0000000e+000  0.0000000e+000  0.0000000e+000  0.0000000e+000  0.0000000e+000  0.0000000e+000  0.0000000e+000  0.0000000e+000  0.0000000e+000  0.0000000e+000  0.0000000e+000  0.0000000e+000  0.0000000e+000  0.0000000e+000  0.0000000e+000  0.0000000e+000  0.0000000e+000  0.0000000e+000  0.0000000e+000  0.0000000e+000  0.0000000e+000  0.0000000e+000  0.0000000e+000  0.0000000e+000  0.0000000e+000  0.0000000e+000  0.0000000e+000  0.0000000e+000  0.0000000e+000  0.0000000e+000  0.0000000e+000  0.0000000e+000  0.0000000e+000  0.0000000e+000  0.0000000e+000  0.0000000e+000  0.0000000e+000  0.0000000e+000  0.0000000e+000  0.0000000e+000  0.0000000e+000  0.0000000e+000  0.0000000e+000  0.0000000e+000  0.0000000e+000  0.0000000e+000  0.0000000e+000  0.0000000e+000  0.0000000e+000  0.0000000e+000  0.0000000e+000  0.0000000e+000  0.0000000e+000  0.0000000e+000  0.0000000e+000  0.0000000e+000  0.0000000e+000  0.0000000e+000  0.0000000e+000  0.0000000e+000  0.0000000e+000  0.0000000e+000  0.0000000e+000  0.0000000e+000  0.0000000e+000  0.0000000e+000  0.0000000e+000  0.0000000e+000  0.0000000e+000  0.0000000e+000  0.0000000e+000  0.0000000e+000  0.0000000e+000  0.0000000e+000  0.0000000e+000  0.0000000e+000  0.0000000e+000  0.0000000e+000  0.0000000e+000  0.0000000e+000  0.0000000e+000  0.0000000e+000  0.0000000e+000  0.0000000e+000  0.0000000e+000  0.0000000e+000  0.0000000e+000  0.0000000e+000  0.0000000e+000  0.0000000e+000  0.0000000e+000  0.0000000e+000  0.0000000e+000  0.0000000e+000  0.0000000e+000  0.0000000e+000  0.0000000e+000  0.0000000e+000  0.0000000e+000  0.0000000e+000  0.0000000e+000  0.0000000e+000  0.0000000e+000  0.0000000e+000  0.0000000e+000  0.0000000e+000  0.0000000e+000  0.0000000e+000  0.0000000e+000  0.0000000e+000  0.0000000e+000  0.0000000e+000  0.0000000e+000  0.0000000e+000  0.0000000e+000  0.0000000e+000  0.0000000e+000  0.0000000e+000  0.0000000e+000  0.0000000e+000  0.0000000e+000  0.0000000e+000  0.0000000e+000  0.0000000e+000  0.0000000e+000  0.0000000e+000  0.0000000e+000  0.0000000e+000  0.0000000e+000  0.0000000e+000  0.0000000e+000  0.0000000e+000  0.0000000e+000  0.0000000e+000  0.0000000e+000  0.0000000e+000  0.0000000e+000  0.0000000e+000  0.0000000e+000  0.0000000e+000  0.0000000e+000  0.0000000e+000  0.0000000e+000  0.0000000e+000  0.0000000e+000  0.0000000e+000  0.0000000e+000  0.0000000e+000  0.0000000e+000  0.0000000e+000  0.0000000e+000  0.0000000e+000  0.0000000e+000  0.0000000e+000  0.0000000e+000  0.0000000e+000  0.0000000e+000  0.0000000e+000  0.0000000e+000  0.0000000e+000  0.0000000e+000  0.0000000e+000  0.0000000e+000  0.0000000e+000  0.0000000e+000  0.0000000e+000  0.0000000e+000  0.0000000e+000  0.0000000e+000  0.0000000e+000  0.0000000e+000  0.0000000e+000  0.0000000e+000  0.0000000e+000  0.0000000e+000  0.0000000e+000  0.0000000e+000  0.0000000e+000  0.0000000e+000  0.0000000e+000  0.0000000e+000  0.0000000e+000  0.0000000e+000  0.0000000e+000  0.0000000e+000  0.0000000e+000  0.0000000e+000  0.0000000e+000  0.0000000e+000  0.0000000e+000  0.0000000e+000  0.0000000e+000  0.0000000e+000  0.0000000e+000  0.0000000e+000  0.0000000e+000  0.0000000e+000  0.0000000e+000  0.0000000e+000  0.0000000e+000  0.0000000e+000  0.0000000e+000  0.0000000e+000  0.0000000e+000  0.0000000e+000  0.0000000e+000  0.0000000e+000  0.0000000e+000  0.0000000e+000  0.0000000e+000  0.0000000e+000  0.0000000e+000  0.0000000e+000  0.0000000e+000  0.0000000e+000  0.0000000e+000  0.0000000e+000  0.0000000e+000  0.0000000e+000  0.0000000e+000  0.0000000e+000  0.0000000e+000  0.0000000e+000  0.0000000e+000  0.0000000e+000  0.0000000e+000  0.0000000e+000  0.0000000e+000  0.0000000e+000  0.0000000e+000  0.0000000e+000  0.0000000e+000  0.0000000e+000  0.0000000e+000  0.0000000e+000  0.0000000e+000  0.0000000e+000  0.0000000e+000  0.0000000e+000  0.0000000e+000  0.0000000e+000  0.0000000e+000  0.0000000e+000  0.0000000e+000  0.0000000e+000  0.0000000e+000  0.0000000e+000  0.0000000e+000  0.0000000e+000  0.0000000e+000  0.0000000e+000  0.0000000e+000  0.0000000e+000  0.0000000e+000  0.0000000e+000  0.0000000e+000  0.0000000e+000  0.0000000e+000  0.0000000e+000  0.0000000e+000  0.0000000e+000  0.0000000e+000  0.0000000e+000  0.0000000e+000  0.0000000e+000  0.0000000e+000  0.0000000e+000  0.0000000e+000  0.0000000e+000  0.0000000e+000  0.0000000e+000  0.0000000e+000  0.0000000e+000  0.0000000e+000  0.0000000e+000  0.0000000e+000  0.0000000e+000  0.0000000e+000  0.0000000e+000  0.0000000e+000  0.0000000e+000  0.0000000e+000  0.0000000e+000  0.0000000e+000  0.0000000e+000  0.0000000e+000  0.0000000e+000  0.0000000e+000  0.0000000e+000  0.0000000e+000  0.0000000e+000  0.0000000e+000  0.0000000e+000  0.0000000e+000  0.0000000e+000  0.0000000e+000  0.0000000e+000  0.0000000e+000  0.0000000e+000  0.0000000e+000  0.0000000e+000  0.0000000e+000  0.0000000e+000  0.0000000e+000  0.0000000e+000  0.0000000e+000  0.0000000e+000  0.0000000e+000  0.0000000e+000  0.0000000e+000  0.0000000e+000  0.0000000e+000  0.0000000e+000  0.0000000e+000  0.0000000e+000  0.0000000e+000  0.0000000e+000  0.0000000e+000  0.0000000e+000  0.0000000e+000  0.0000000e+000  0.0000000e+000  0.0000000e+000  0.0000000e+000  0.0000000e+000  0.0000000e+000  0.0000000e+000  0.0000000e+000  0.0000000e+000  0.0000000e+000  0.0000000e+000  0.0000000e+000  0.0000000e+000  0.0000000e+000  0.0000000e+000  0.0000000e+000  0.0000000e+000  0.0000000e+000  0.0000000e+000  0.0000000e+000  0.0000000e+000  0.0000000e+000  0.0000000e+000  0.0000000e+000  0.0000000e+000  0.0000000e+000  0.0000000e+000  0.0000000e+000  0.0000000e+000  0.0000000e+000  0.0000000e+000  0.0000000e+000  0.0000000e+000  0.0000000e+000  0.0000000e+000  0.0000000e+000  0.0000000e+000  0.0000000e+000  0.0000000e+000  0.0000000e+000  0.0000000e+000  0.0000000e+000  0.0000000e+000  0.0000000e+000  0.0000000e+000  0.0000000e+000  0.0000000e+000  0.0000000e+000  0.0000000e+000  0.0000000e+000  0.0000000e+000  0.0000000e+000  0.0000000e+000  0.0000000e+000  0.0000000e+000  0.0000000e+000  0.0000000e+000  0.0000000e+000  0.0000000e+000  0.0000000e+000  0.0000000e+000  0.0000000e+000  0.0000000e+000  0.0000000e+000  0.0000000e+000  0.0000000e+000  0.0000000e+000  0.0000000e+000  0.0000000e+000  0.0000000e+000  0.0000000e+000  0.0000000e+000  0.0000000e+000  0.0000000e+000  0.0000000e+000  0.0000000e+000  0.0000000e+000  0.0000000e+000  0.0000000e+000  0.0000000e+000  0.0000000e+000  0.0000000e+000  0.0000000e+000  0.0000000e+000  0.0000000e+000  0.0000000e+000  0.0000000e+000  0.0000000e+000  0.0000000e+000  0.0000000e+000  0.0000000e+000  0.0000000e+000  0.0000000e+000  0.0000000e+000  0.0000000e+000  0.0000000e+000  0.0000000e+000  0.0000000e+000  0.0000000e+000  0.0000000e+000  0.0000000e+000  0.0000000e+000  0.0000000e+000  0.0000000e+000  0.0000000e+000  0.0000000e+000  0.0000000e+000  0.0000000e+000  0.0000000e+000  0.0000000e+000  0.0000000e+000  0.0000000e+000  0.0000000e+000  0.0000000e+000  0.0000000e+000  0.0000000e+000  0.0000000e+000  0.0000000e+000  0.0000000e+000  0.0000000e+000  0.0000000e+000  0.0000000e+000  0.0000000e+000  0.0000000e+000  0.0000000e+000  0.0000000e+000  0.0000000e+000  0.0000000e+000  0.0000000e+000  0.0000000e+000  0.0000000e+000  0.0000000e+000  0.0000000e+000  0.0000000e+000  0.0000000e+000  0.0000000e+000  0.0000000e+000  0.0000000e+000  0.0000000e+000  0.0000000e+000  0.0000000e+000  0.0000000e+000  0.0000000e+000  0.0000000e+000  0.0000000e+000  0.0000000e+000  0.0000000e+000  0.0000000e+000  0.0000000e+000  0.0000000e+000  0.0000000e+000  0.0000000e+000  0.0000000e+000  0.0000000e+000  0.0000000e+000  0.0000000e+000  0.0000000e+000  0.0000000e+000  0.0000000e+000  0.0000000e+000  0.0000000e+000  0.0000000e+000  0.0000000e+000  0.0000000e+000  0.0000000e+000  0.0000000e+000  0.0000000e+000  0.0000000e+000  0.0000000e+000  0.0000000e+000  0.0000000e+000  0.0000000e+000  0.0000000e+000  0.0000000e+000  0.0000000e+000  0.0000000e+000  0.0000000e+000  0.0000000e+000  0.0000000e+000  0.0000000e+000  0.0000000e+000  0.0000000e+000  0.0000000e+000  0.0000000e+000  0.0000000e+000  0.0000000e+000  0.0000000e+000  0.0000000e+000  0.0000000e+000  0.0000000e+000  0.0000000e+000  0.0000000e+000  0.0000000e+000  0.0000000e+000  0.0000000e+000  0.0000000e+000  0.0000000e+000  0.0000000e+000  0.0000000e+000  0.0000000e+000  0.0000000e+000  0.0000000e+000  0.0000000e+000  0.0000000e+000  0.0000000e+000  0.0000000e+000  0.0000000e+000  0.0000000e+000  0.0000000e+000  0.0000000e+000  0.0000000e+000  0.0000000e+000  0.0000000e+000  0.0000000e+000  0.0000000e+000  0.0000000e+000  0.0000000e+000  0.0000000e+000  0.0000000e+000  0.0000000e+000  0.0000000e+000  0.0000000e+000  0.0000000e+000  0.0000000e+000  0.0000000e+000  0.0000000e+000  0.0000000e+000  0.0000000e+000  0.0000000e+000  0.0000000e+000  0.0000000e+000  0.0000000e+000  0.0000000e+000  0.0000000e+000  0.0000000e+000  0.0000000e+000  0.0000000e+000  0.0000000e+000  0.0000000e+000  0.0000000e+000  0.0000000e+000  0.0000000e+000  0.0000000e+000  0.0000000e+000  0.0000000e+000  0.0000000e+000  0.0000000e+000  0.0000000e+000  0.0000000e+000  0.0000000e+000  0.0000000e+000  0.0000000e+000  0.0000000e+000  0.0000000e+000  0.0000000e+000  0.0000000e+000  0.0000000e+000  0.0000000e+000  0.0000000e+000  0.0000000e+000  0.0000000e+000  0.0000000e+000  0.0000000e+000  0.0000000e+000  0.0000000e+000  0.0000000e+000  0.0000000e+000  0.0000000e+000  0.0000000e+000  0.0000000e+000  0.0000000e+000  0.0000000e+000  0.0000000e+000  0.0000000e+000  0.0000000e+000  0.0000000e+000  0.0000000e+000  0.0000000e+000  0.0000000e+000  0.0000000e+000  0.0000000e+000  0.0000000e+000  0.0000000e+000  0.0000000e+000  0.0000000e+000  0.0000000e+000  0.0000000e+000  0.0000000e+000  0.0000000e+000  0.0000000e+000  0.0000000e+000  0.0000000e+000  0.0000000e+000  0.0000000e+000  0.0000000e+000  0.0000000e+000  0.0000000e+000  0.0000000e+000  0.0000000e+000  0.0000000e+000  0.0000000e+000  0.0000000e+000  0.0000000e+000  0.0000000e+000  0.0000000e+000  0.0000000e+000  0.0000000e+000  0.0000000e+000  0.0000000e+000  0.0000000e+000  0.0000000e+000  0.0000000e+000  0.0000000e+000  0.0000000e+000  0.0000000e+000  0.0000000e+000  0.0000000e+000  0.0000000e+000  0.0000000e+000  0.0000000e+000  0.0000000e+000  0.0000000e+000  0.0000000e+000  0.0000000e+000  0.0000000e+000  0.0000000e+000  0.0000000e+000  0.0000000e+000  0.0000000e+000  0.0000000e+000  0.0000000e+000  0.0000000e+000  0.0000000e+000  0.0000000e+000  0.0000000e+000  0.0000000e+000  0.0000000e+000  0.0000000e+000  0.0000000e+000  0.0000000e+000  0.0000000e+000  0.0000000e+000  0.0000000e+000  0.0000000e+000  0.0000000e+000  0.0000000e+000  0.0000000e+000  0.0000000e+000  0.0000000e+000  0.0000000e+000  0.0000000e+000  0.0000000e+000  0.0000000e+000  0.0000000e+000  0.0000000e+000  0.0000000e+000  0.0000000e+000  0.0000000e+000  0.0000000e+000  0.0000000e+000  0.0000000e+000  0.0000000e+000  0.0000000e+000  0.0000000e+000  0.0000000e+000  0.0000000e+000  0.0000000e+000  0.0000000e+000  0.0000000e+000  0.0000000e+000  0.0000000e+000  0.0000000e+000  0.0000000e+000  0.0000000e+000  0.0000000e+000  0.0000000e+000  0.0000000e+000  0.0000000e+000  0.0000000e+000  0.0000000e+000  0.0000000e+000  0.0000000e+000  0.0000000e+000  0.0000000e+000  0.0000000e+000  0.0000000e+000  0.0000000e+000  0.0000000e+000  0.0000000e+000  0.0000000e+000  0.0000000e+000  0.0000000e+000  0.0000000e+000  0.0000000e+000  0.0000000e+000  0.0000000e+000  0.0000000e+000  0.0000000e+000  0.0000000e+000  0.0000000e+000  0.0000000e+000  0.0000000e+000  0.0000000e+000  0.0000000e+000  0.0000000e+000  0.0000000e+000  0.0000000e+000  0.0000000e+000  0.0000000e+000  0.0000000e+000  0.0000000e+000  0.0000000e+000  0.0000000e+000  0.0000000e+000  0.0000000e+000  0.0000000e+000  0.0000000e+000  0.0000000e+000  0.0000000e+000  0.0000000e+000  0.0000000e+000  0.0000000e+000  0.0000000e+000  0.0000000e+000  0.0000000e+000  0.0000000e+000  0.0000000e+000  0.0000000e+000  0.0000000e+000  0.0000000e+000  0.0000000e+000  0.0000000e+000  0.0000000e+000  0.0000000e+000  0.0000000e+000  0.0000000e+000  0.0000000e+000  0.0000000e+000  0.0000000e+000  0.0000000e+000  0.0000000e+000  0.0000000e+000  0.0000000e+000  0.0000000e+000  0.0000000e+000  0.0000000e+000  0.0000000e+000  0.0000000e+000  0.0000000e+000  0.0000000e+000  0.0000000e+000  0.0000000e+000  0.0000000e+000  0.0000000e+000  0.0000000e+000  0.0000000e+000  0.0000000e+000  0.0000000e+000  0.0000000e+000  0.0000000e+000  0.0000000e+000  0.0000000e+000  0.0000000e+000  0.0000000e+000  0.0000000e+000  0.0000000e+000  0.0000000e+000  0.0000000e+000  0.0000000e+000  0.0000000e+000  0.0000000e+000  0.0000000e+000  0.0000000e+000  0.0000000e+000  0.0000000e+000  0.0000000e+000  0.0000000e+000  0.0000000e+000  0.0000000e+000  0.0000000e+000  0.0000000e+000  0.0000000e+000  0.0000000e+000  0.0000000e+000  0.0000000e+000  0.0000000e+000  0.0000000e+000  0.0000000e+000  0.0000000e+000  0.0000000e+000  0.0000000e+000  0.0000000e+000  0.0000000e+000  0.0000000e+000  0.0000000e+000  0.0000000e+000  0.0000000e+000  0.0000000e+000  0.0000000e+000  0.0000000e+000  0.0000000e+000  0.0000000e+000  0.0000000e+000  0.0000000e+000  0.0000000e+000  0.0000000e+000  0.0000000e+000  0.0000000e+000  0.0000000e+000  0.0000000e+000  0.0000000e+000  0.0000000e+000  0.0000000e+000  0.0000000e+000  0.0000000e+000  0.0000000e+000  0.0000000e+000  0.0000000e+000  0.0000000e+000  0.0000000e+000  0.0000000e+000  0.0000000e+000  0.0000000e+000  0.0000000e+000  0.0000000e+000  0.0000000e+000  0.0000000e+000  0.0000000e+000  0.0000000e+000  0.0000000e+000  0.0000000e+000  0.0000000e+000  0.0000000e+000  0.0000000e+000  0.0000000e+000  0.0000000e+000  0.0000000e+000  0.0000000e+000  0.0000000e+000  0.0000000e+000  0.0000000e+000  0.0000000e+000  0.0000000e+000  0.0000000e+000  0.0000000e+000  0.0000000e+000  0.0000000e+000  0.0000000e+000  0.0000000e+000  0.0000000e+000  0.0000000e+000  0.0000000e+000  0.0000000e+000  0.0000000e+000  0.0000000e+000  0.0000000e+000  0.0000000e+000  0.0000000e+000  0.0000000e+000  0.0000000e+000  0.0000000e+000  0.0000000e+000  0.0000000e+000  0.0000000e+000  0.0000000e+000  0.0000000e+000  0.0000000e+000  0.0000000e+000  0.0000000e+000  0.0000000e+000  0.0000000e+000  0.0000000e+000  0.0000000e+000  0.0000000e+000  0.0000000e+000  0.0000000e+000  0.0000000e+000  0.0000000e+000  0.0000000e+000  0.0000000e+000  0.0000000e+000  0.0000000e+000  0.0000000e+000  0.0000000e+000  0.0000000e+000  0.0000000e+000  0.0000000e+000  0.0000000e+000  0.0000000e+000  0.0000000e+000  0.0000000e+000  0.0000000e+000  0.0000000e+000  0.0000000e+000  0.0000000e+000  0.0000000e+000  0.0000000e+000  0.0000000e+000  0.0000000e+000  0.0000000e+000  0.0000000e+000  0.0000000e+000  0.0000000e+000  0.0000000e+000  0.0000000e+000  0.0000000e+000  0.0000000e+000  0.0000000e+000  0.0000000e+000  0.0000000e+000  0.0000000e+000  0.0000000e+000  0.0000000e+000  0.0000000e+000  0.0000000e+000  0.0000000e+000  0.0000000e+000  0.0000000e+000  0.0000000e+000  0.0000000e+000  0.0000000e+000  0.0000000e+000
  0.0000000e+000  0.0000000e+000  0.0000000e+000  0.0000000e+000  0.0000000e+000  0.0000000e+000  0.0000000e+000  0.0000000e+000  0.0000000e+000  0.0000000e+000  0.0000000e+000  0.0000000e+000  0.0000000e+000  0.0000000e+000  0.0000000e+000  0.0000000e+000  0.0000000e+000  0.0000000e+000  0.0000000e+000  0.0000000e+000  0.0000000e+000  0.0000000e+000  0.0000000e+000  0.0000000e+000  0.0000000e+000  0.0000000e+000  0.0000000e+000  0.0000000e+000  0.0000000e+000  0.0000000e+000  0.0000000e+000  0.0000000e+000  0.0000000e+000  0.0000000e+000  0.0000000e+000  0.0000000e+000  0.0000000e+000  0.0000000e+000  0.0000000e+000  0.0000000e+000  0.0000000e+000  0.0000000e+000  0.0000000e+000  0.0000000e+000  0.0000000e+000  0.0000000e+000  0.0000000e+000  0.0000000e+000  0.0000000e+000  0.0000000e+000  0.0000000e+000  0.0000000e+000  0.0000000e+000  0.0000000e+000  0.0000000e+000  0.0000000e+000  0.0000000e+000  0.0000000e+000  0.0000000e+000  0.0000000e+000  0.0000000e+000  0.0000000e+000  0.0000000e+000  0.0000000e+000  0.0000000e+000  0.0000000e+000  0.0000000e+000  0.0000000e+000  0.0000000e+000  0.0000000e+000  0.0000000e+000  0.0000000e+000  0.0000000e+000  0.0000000e+000  0.0000000e+000  0.0000000e+000  0.0000000e+000  0.0000000e+000  0.0000000e+000  0.0000000e+000  0.0000000e+000  0.0000000e+000  0.0000000e+000  0.0000000e+000  0.0000000e+000  0.0000000e+000  0.0000000e+000  0.0000000e+000  0.0000000e+000  0.0000000e+000  0.0000000e+000  0.0000000e+000  0.0000000e+000  0.0000000e+000  0.0000000e+000  0.0000000e+000  0.0000000e+000  0.0000000e+000  0.0000000e+000  0.0000000e+000  0.0000000e+000  0.0000000e+000  0.0000000e+000  0.0000000e+000  0.0000000e+000  0.0000000e+000  0.0000000e+000  0.0000000e+000  0.0000000e+000  0.0000000e+000  0.0000000e+000  0.0000000e+000  0.0000000e+000  0.0000000e+000  0.0000000e+000  0.0000000e+000  0.0000000e+000  0.0000000e+000  0.0000000e+000  0.0000000e+000  0.0000000e+000  0.0000000e+000  0.0000000e+000  0.0000000e+000  0.0000000e+000  0.0000000e+000  0.0000000e+000  0.0000000e+000  0.0000000e+000  0.0000000e+000  0.0000000e+000  0.0000000e+000  0.0000000e+000  0.0000000e+000  0.0000000e+000  0.0000000e+000  0.0000000e+000  0.0000000e+000  0.0000000e+000  0.0000000e+000  0.0000000e+000  0.0000000e+000  0.0000000e+000  0.0000000e+000  0.0000000e+000  0.0000000e+000  0.0000000e+000  0.0000000e+000  0.0000000e+000  0.0000000e+000  0.0000000e+000  0.0000000e+000  0.0000000e+000  0.0000000e+000  0.0000000e+000  0.0000000e+000  0.0000000e+000  0.0000000e+000  0.0000000e+000  0.0000000e+000  0.0000000e+000  0.0000000e+000  0.0000000e+000  0.0000000e+000  0.0000000e+000  0.0000000e+000  0.0000000e+000  0.0000000e+000  0.0000000e+000  0.0000000e+000  0.0000000e+000  0.0000000e+000  0.0000000e+000  0.0000000e+000  0.0000000e+000  0.0000000e+000  0.0000000e+000  0.0000000e+000  0.0000000e+000  0.0000000e+000  0.0000000e+000  0.0000000e+000  0.0000000e+000  0.0000000e+000  0.0000000e+000  0.0000000e+000  0.0000000e+000  0.0000000e+000  0.0000000e+000  0.0000000e+000  0.0000000e+000  0.0000000e+000  0.0000000e+000  0.0000000e+000  0.0000000e+000  0.0000000e+000  0.0000000e+000  0.0000000e+000  0.0000000e+000  0.0000000e+000  0.0000000e+000  0.0000000e+000  0.0000000e+000  0.0000000e+000  0.0000000e+000  0.0000000e+000  0.0000000e+000  0.0000000e+000  0.0000000e+000  0.0000000e+000  0.0000000e+000  0.0000000e+000  0.0000000e+000  0.0000000e+000  0.0000000e+000  0.0000000e+000  0.0000000e+000  0.0000000e+000  0.0000000e+000  0.0000000e+000  0.0000000e+000  0.0000000e+000  0.0000000e+000  0.0000000e+000  0.0000000e+000  0.0000000e+000  0.0000000e+000  0.0000000e+000  0.0000000e+000  0.0000000e+000  0.0000000e+000  0.0000000e+000  0.0000000e+000  0.0000000e+000  0.0000000e+000  0.0000000e+000  0.0000000e+000  0.0000000e+000  0.0000000e+000  0.0000000e+000  0.0000000e+000  0.0000000e+000  0.0000000e+000  0.0000000e+000  0.0000000e+000  0.0000000e+000  0.0000000e+000  0.0000000e+000  0.0000000e+000  0.0000000e+000  0.0000000e+000  0.0000000e+000  0.0000000e+000  0.0000000e+000  0.0000000e+000  0.0000000e+000  0.0000000e+000  0.0000000e+000  0.0000000e+000  0.0000000e+000  0.0000000e+000  0.0000000e+000  0.0000000e+000  0.0000000e+000  0.0000000e+000  0.0000000e+000  0.0000000e+000  0.0000000e+000  0.0000000e+000  0.0000000e+000  0.0000000e+000  0.0000000e+000  0.0000000e+000  0.0000000e+000  0.0000000e+000  0.0000000e+000  0.0000000e+000  0.0000000e+000  0.0000000e+000  0.0000000e+000  0.0000000e+000  0.0000000e+000  0.0000000e+000  0.0000000e+000  0.0000000e+000  0.0000000e+000  0.0000000e+000  0.0000000e+000  0.0000000e+000  0.0000000e+000  0.0000000e+000  0.0000000e+000  0.0000000e+000  0.0000000e+000  0.0000000e+000  0.0000000e+000  0.0000000e+000  0.0000000e+000  0.0000000e+000  0.0000000e+000  0.0000000e+000  0.0000000e+000  0.0000000e+000  0.0000000e+000  0.0000000e+000  0.0000000e+000  0.0000000e+000  0.0000000e+000  0.0000000e+000  0.0000000e+000  0.0000000e+000  0.0000000e+000  0.0000000e+000  0.0000000e+000  0.0000000e+000  0.0000000e+000  0.0000000e+000  0.0000000e+000  0.0000000e+000  0.0000000e+000  0.0000000e+000  0.0000000e+000  0.0000000e+000  0.0000000e+000  0.0000000e+000  0.0000000e+000  0.0000000e+000  0.0000000e+000  0.0000000e+000  0.0000000e+000  0.0000000e+000  0.0000000e+000  0.0000000e+000  0.0000000e+000  0.0000000e+000  0.0000000e+000  0.0000000e+000  0.0000000e+000  0.0000000e+000  0.0000000e+000  0.0000000e+000  0.0000000e+000  0.0000000e+000  0.0000000e+000  0.0000000e+000  0.0000000e+000  0.0000000e+000  0.0000000e+000  0.0000000e+000  0.0000000e+000  0.0000000e+000  0.0000000e+000  0.0000000e+000  0.0000000e+000  0.0000000e+000  0.0000000e+000  0.0000000e+000  0.0000000e+000  0.0000000e+000  0.0000000e+000  0.0000000e+000  0.0000000e+000  0.0000000e+000  0.0000000e+000  0.0000000e+000  0.0000000e+000  0.0000000e+000  0.0000000e+000  0.0000000e+000  0.0000000e+000  0.0000000e+000  0.0000000e+000  0.0000000e+000  0.0000000e+000  0.0000000e+000  0.0000000e+000  0.0000000e+000  0.0000000e+000  0.0000000e+000  0.0000000e+000  0.0000000e+000  0.0000000e+000  0.0000000e+000  0.0000000e+000  0.0000000e+000  0.0000000e+000  0.0000000e+000  0.0000000e+000  0.0000000e+000  0.0000000e+000  0.0000000e+000  0.0000000e+000  0.0000000e+000  0.0000000e+000  0.0000000e+000  0.0000000e+000  0.0000000e+000  0.0000000e+000  0.0000000e+000  0.0000000e+000  0.0000000e+000  0.0000000e+000  0.0000000e+000  0.0000000e+000  0.0000000e+000  0.0000000e+000  0.0000000e+000  0.0000000e+000  0.0000000e+000  0.0000000e+000  0.0000000e+000  0.0000000e+000  0.0000000e+000  0.0000000e+000  0.0000000e+000  0.0000000e+000  0.0000000e+000  0.0000000e+000  0.0000000e+000  0.0000000e+000  0.0000000e+000  0.0000000e+000  0.0000000e+000  0.0000000e+000  0.0000000e+000  0.0000000e+000  0.0000000e+000  0.0000000e+000  0.0000000e+000  0.0000000e+000  0.0000000e+000  0.0000000e+000  0.0000000e+000  0.0000000e+000  0.0000000e+000  0.0000000e+000  0.0000000e+000  0.0000000e+000  0.0000000e+000  0.0000000e+000  0.0000000e+000  0.0000000e+000  0.0000000e+000  0.0000000e+000  0.0000000e+000  0.0000000e+000  0.0000000e+000  0.0000000e+000  0.0000000e+000  0.0000000e+000  0.0000000e+000  0.0000000e+000  0.0000000e+000  0.0000000e+000  0.0000000e+000  0.0000000e+000  0.0000000e+000  0.0000000e+000  0.0000000e+000  0.0000000e+000  0.0000000e+000  0.0000000e+000  0.0000000e+000  0.0000000e+000  0.0000000e+000  0.0000000e+000  0.0000000e+000  0.0000000e+000  0.0000000e+000  0.0000000e+000  0.0000000e+000  0.0000000e+000  0.0000000e+000  0.0000000e+000  0.0000000e+000  0.0000000e+000  0.0000000e+000  0.0000000e+000  0.0000000e+000  0.0000000e+000  0.0000000e+000  0.0000000e+000  0.0000000e+000  0.0000000e+000  0.0000000e+000  0.0000000e+000  0.0000000e+000  0.0000000e+000  0.0000000e+000  0.0000000e+000  0.0000000e+000  0.0000000e+000  0.0000000e+000  0.0000000e+000  0.0000000e+000  0.0000000e+000  0.0000000e+000  0.0000000e+000  0.0000000e+000  0.0000000e+000  0.0000000e+000  0.0000000e+000  0.0000000e+000  0.0000000e+000  0.0000000e+000  0.0000000e+000  0.0000000e+000  0.0000000e+000  0.0000000e+000  0.0000000e+000  0.0000000e+000  0.0000000e+000  0.0000000e+000  0.0000000e+000  0.0000000e+000  0.0000000e+000  0.0000000e+000  0.0000000e+000  0.0000000e+000  0.0000000e+000  0.0000000e+000  0.0000000e+000  0.0000000e+000  0.0000000e+000  0.0000000e+000  0.0000000e+000  0.0000000e+000  0.0000000e+000  0.0000000e+000  0.0000000e+000  0.0000000e+000  0.0000000e+000  0.0000000e+000  0.0000000e+000  0.0000000e+000  0.0000000e+000  0.0000000e+000  0.0000000e+000  0.0000000e+000  0.0000000e+000  0.0000000e+000  0.0000000e+000  0.0000000e+000  0.0000000e+000  0.0000000e+000  0.0000000e+000  0.0000000e+000  0.0000000e+000  0.0000000e+000  0.0000000e+000  0.0000000e+000  0.0000000e+000  0.0000000e+000  0.0000000e+000  0.0000000e+000  0.0000000e+000  0.0000000e+000  0.0000000e+000  0.0000000e+000  0.0000000e+000  0.0000000e+000  0.0000000e+000  0.0000000e+000  0.0000000e+000  0.0000000e+000  0.0000000e+000  0.0000000e+000  0.0000000e+000  0.0000000e+000  0.0000000e+000  0.0000000e+000  0.0000000e+000  0.0000000e+000  0.0000000e+000  0.0000000e+000  0.0000000e+000  0.0000000e+000  0.0000000e+000  0.0000000e+000  0.0000000e+000  0.0000000e+000  0.0000000e+000  0.0000000e+000  0.0000000e+000  0.0000000e+000  0.0000000e+000  0.0000000e+000  0.0000000e+000  0.0000000e+000  0.0000000e+000  0.0000000e+000  0.0000000e+000  0.0000000e+000  0.0000000e+000  0.0000000e+000  0.0000000e+000  0.0000000e+000  0.0000000e+000  0.0000000e+000  0.0000000e+000  0.0000000e+000  0.0000000e+000  0.0000000e+000  0.0000000e+000  0.0000000e+000  0.0000000e+000  0.0000000e+000  0.0000000e+000  0.0000000e+000  0.0000000e+000  0.0000000e+000  0.0000000e+000  0.0000000e+000  0.0000000e+000  0.0000000e+000  0.0000000e+000  0.0000000e+000  0.0000000e+000  0.0000000e+000  0.0000000e+000  0.0000000e+000  0.0000000e+000  0.0000000e+000  0.0000000e+000  0.0000000e+000  0.0000000e+000  0.0000000e+000  0.0000000e+000  0.0000000e+000  0.0000000e+000  0.0000000e+000  0.0000000e+000  0.0000000e+000  0.0000000e+000  0.0000000e+000  0.0000000e+000  0.0000000e+000  0.0000000e+000  0.0000000e+000  0.0000000e+000  0.0000000e+000  0.0000000e+000  0.0000000e+000  0.0000000e+000  0.0000000e+000  0.0000000e+000  0.0000000e+000  0.0000000e+000  0.0000000e+000  0.0000000e+000  0.0000000e+000  0.0000000e+000  0.0000000e+000  0.0000000e+000  0.0000000e+000  0.0000000e+000  0.0000000e+000  0.0000000e+000  0.0000000e+000  0.0000000e+000  0.0000000e+000  0.0000000e+000  0.0000000e+000  0.0000000e+000  0.0000000e+000  0.0000000e+000  0.0000000e+000  0.0000000e+000  0.0000000e+000  0.0000000e+000  0.0000000e+000  0.0000000e+000  0.0000000e+000  0.0000000e+000  0.0000000e+000  0.0000000e+000  0.0000000e+000  0.0000000e+000  0.0000000e+000  0.0000000e+000  0.0000000e+000  0.0000000e+000  0.0000000e+000  0.0000000e+000  0.0000000e+000  0.0000000e+000  0.0000000e+000  0.0000000e+000  0.0000000e+000  0.0000000e+000  0.0000000e+000  0.0000000e+000  0.0000000e+000  0.0000000e+000  0.0000000e+000  0.0000000e+000  0.0000000e+000  0.0000000e+000  0.0000000e+000  0.0000000e+000  0.0000000e+000  0.0000000e+000  0.0000000e+000  0.0000000e+000  0.0000000e+000  0.0000000e+000  0.0000000e+000  0.0000000e+000  0.0000000e+000  0.0000000e+000  0.0000000e+000  0.0000000e+000  0.0000000e+000  0.0000000e+000  0.0000000e+000  0.0000000e+000  0.0000000e+000  0.0000000e+000  0.0000000e+000  0.0000000e+000  0.0000000e+000  0.0000000e+000  0.0000000e+000  0.0000000e+000  0.0000000e+000  0.0000000e+000  0.0000000e+000  0.0000000e+000  0.0000000e+000  0.0000000e+000  0.0000000e+000  0.0000000e+000  0.0000000e+000  0.0000000e+000  0.0000000e+000  0.0000000e+000  0.0000000e+000  0.0000000e+000  0.0000000e+000  0.0000000e+000  0.0000000e+000  0.0000000e+000  0.0000000e+000  0.0000000e+000  0.0000000e+000  0.0000000e+000  0.0000000e+000  0.0000000e+000  0.0000000e+000  0.0000000e+000  0.0000000e+000  0.0000000e+000  0.0000000e+000  0.0000000e+000  0.0000000e+000  0.0000000e+000  0.0000000e+000  0.0000000e+000  0.0000000e+000  0.0000000e+000  0.0000000e+000  0.0000000e+000  0.0000000e+000  0.0000000e+000  0.0000000e+000  0.0000000e+000  0.0000000e+000  0.0000000e+000  0.0000000e+000  0.0000000e+000  0.0000000e+000  0.0000000e+000  0.0000000e+000  0.0000000e+000  0.0000000e+000  0.0000000e+000  0.0000000e+000  0.0000000e+000  0.0000000e+000  0.0000000e+000  0.0000000e+000  0.0000000e+000  0.0000000e+000  0.0000000e+000  0.0000000e+000  0.0000000e+000  0.0000000e+000  0.0000000e+000  0.0000000e+000  0.0000000e+000  0.0000000e+000  0.0000000e+000  0.0000000e+000  0.0000000e+000  0.0000000e+000  0.0000000e+000  0.0000000e+000  0.0000000e+000  0.0000000e+000  0.0000000e+000  0.0000000e+000  0.0000000e+000  0.0000000e+000  0.0000000e+000  0.0000000e+000  0.0000000e+000  0.0000000e+000  0.0000000e+000  0.0000000e+000  0.0000000e+000  0.0000000e+000  0.0000000e+000  0.0000000e+000  0.0000000e+000  0.0000000e+000  0.0000000e+000  0.0000000e+000  0.0000000e+000  0.0000000e+000  0.0000000e+000  0.0000000e+000  0.0000000e+000  0.0000000e+000  0.0000000e+000  0.0000000e+000  0.0000000e+000  0.0000000e+000  0.0000000e+000  0.0000000e+000  0.0000000e+000  0.0000000e+000  0.0000000e+000  0.0000000e+000  0.0000000e+000  0.0000000e+000  0.0000000e+000  0.0000000e+000  0.0000000e+000  0.0000000e+000  0.0000000e+000  0.0000000e+000  0.0000000e+000  0.0000000e+000  0.0000000e+000  0.0000000e+000  0.0000000e+000  0.0000000e+000  0.0000000e+000  0.0000000e+000  0.0000000e+000  0.0000000e+000  0.0000000e+000  0.0000000e+000  0.0000000e+000  0.0000000e+000  0.0000000e+000  0.0000000e+000  0.0000000e+000  0.0000000e+000  0.0000000e+000  0.0000000e+000  0.0000000e+000  0.0000000e+000  0.0000000e+000  0.0000000e+000  0.0000000e+000  0.0000000e+000  0.0000000e+000  0.0000000e+000  0.0000000e+000  0.0000000e+000  0.0000000e+000  0.0000000e+000  0.0000000e+000  0.0000000e+000  0.0000000e+000  0.0000000e+000  0.0000000e+000  0.0000000e+000  0.0000000e+000  0.0000000e+000  0.0000000e+000  0.0000000e+000  0.0000000e+000  0.0000000e+000  0.0000000e+000  0.0000000e+000  0.0000000e+000  0.0000000e+000  0.0000000e+000  0.0000000e+000  0.0000000e+000  0.0000000e+000  0.0000000e+000  0.0000000e+000  0.0000000e+000  0.0000000e+000  0.0000000e+000  0.0000000e+000  0.0000000e+000  0.0000000e+000  0.0000000e+000  0.0000000e+000  0.0000000e+000  0.0000000e+000  0.0000000e+000  0.0000000e+000  0.0000000e+000  0.0000000e+000  0.0000000e+000  0.0000000e+000  0.0000000e+000  0.0000000e+000  0.0000000e+000  0.0000000e+000  0.0000000e+000  0.0000000e+000  0.0000000e+000  0.0000000e+000  0.0000000e+000  0.0000000e+000  0.0000000e+000  0.0000000e+000  0.0000000e+000  0.0000000e+000  0.0000000e+000  0.0000000e+000  0.0000000e+000  0.0000000e+000  0.0000000e+000  0.0000000e+000  0.0000000e+000  0.0000000e+000  0.0000000e+000  0.0000000e+000  0.0000000e+000  0.0000000e+000  0.0000000e+000  0.0000000e+000  0.0000000e+000  0.0000000e+000  0.0000000e+000  0.0000000e+000  0.0000000e+000  0.0000000e+000  0.0000000e+000  0.0000000e+000  0.0000000e+000  0.0000000e+000  0.0000000e+000  0.0000000e+000  0.0000000e+000  0.0000000e+000  0.0000000e+000  0.0000000e+000  0.0000000e+000  0.0000000e+000  0.0000000e+000  0.0000000e+000  0.0000000e+000  0.0000000e+000  0.0000000e+000  0.0000000e+000  0.0000000e+000  0.0000000e+000  0.0000000e+000  0.0000000e+000  0.0000000e+000  0.0000000e+000  0.0000000e+000  0.0000000e+000  0.0000000e+000  0.0000000e+000  0.0000000e+000  0.0000000e+000  0.0000000e+000  0.0000000e+000  0.0000000e+000  0.0000000e+000  0.0000000e+000  0.0000000e+000  0.0000000e+000  0.0000000e+000  0.0000000e+000  0.0000000e+000  0.0000000e+000  0.0000000e+000  0.0000000e+000  0.0000000e+000  0.0000000e+000  0.0000000e+000  0.0000000e+000  0.0000000e+000  0.0000000e+000  0.0000000e+000  0.0000000e+000  0.0000000e+000  0.0000000e+000  0.0000000e+000  0.0000000e+000  0.0000000e+000  0.0000000e+000  0.0000000e+000  0.0000000e+000  0.0000000e+000  0.0000000e+000  0.0000000e+000  0.0000000e+000  0.0000000e+000  0.0000000e+000  0.0000000e+000  0.0000000e+000  0.0000000e+000  0.0000000e+000  0.0000000e+000  0.0000000e+000  0.0000000e+000  0.0000000e+000  0.0000000e+000  0.0000000e+000  0.0000000e+000  0.0000000e+000  0.0000000e+000  0.0000000e+000  0.0000000e+000  0.0000000e+000  0.0000000e+000  0.0000000e+000  0.0000000e+000  0.0000000e+000  0.0000000e+000  0.0000000e+000
  0.0000000e+000  0.0000000e+000  0.0000000e+000  0.0000000e+000  0.0000000e+000  0.0000000e+000  0.0000000e+000  0.0000000e+000  0.0000000e+000  0.0000000e+000  0.0000000e+000  0.0000000e+000  0.0000000e+000  0.0000000e+000  0.0000000e+000  0.0000000e+000  0.0000000e+000  0.0000000e+000  0.0000000e+000  0.0000000e+000  0.0000000e+000  0.0000000e+000  0.0000000e+000  0.0000000e+000  0.0000000e+000  0.0000000e+000  0.0000000e+000  0.0000000e+000  0.0000000e+000  0.0000000e+000  0.0000000e+000  0.0000000e+000  0.0000000e+000  0.0000000e+000  0.0000000e+000  0.0000000e+000  0.0000000e+000  0.0000000e+000  0.0000000e+000  0.0000000e+000  0.0000000e+000  0.0000000e+000  0.0000000e+000  0.0000000e+000  0.0000000e+000  0.0000000e+000  0.0000000e+000  0.0000000e+000  0.0000000e+000  0.0000000e+000  0.0000000e+000  0.0000000e+000  0.0000000e+000  0.0000000e+000  0.0000000e+000  0.0000000e+000  0.0000000e+000  0.0000000e+000  0.0000000e+000  0.0000000e+000  0.0000000e+000  0.0000000e+000  0.0000000e+000  0.0000000e+000  0.0000000e+000  0.0000000e+000  0.0000000e+000  0.0000000e+000  0.0000000e+000  0.0000000e+000  0.0000000e+000  0.0000000e+000  0.0000000e+000  0.0000000e+000  0.0000000e+000  0.0000000e+000  0.0000000e+000  0.0000000e+000  0.0000000e+000  0.0000000e+000  0.0000000e+000  0.0000000e+000  0.0000000e+000  0.0000000e+000  0.0000000e+000  0.0000000e+000  0.0000000e+000  0.0000000e+000  0.0000000e+000  0.0000000e+000  0.0000000e+000  0.0000000e+000  0.0000000e+000  0.0000000e+000  0.0000000e+000  0.0000000e+000  0.0000000e+000  0.0000000e+000  0.0000000e+000  0.0000000e+000  0.0000000e+000  0.0000000e+000  0.0000000e+000  0.0000000e+000  0.0000000e+000  0.0000000e+000  0.0000000e+000  0.0000000e+000  0.0000000e+000  0.0000000e+000  0.0000000e+000  0.0000000e+000  0.0000000e+000  0.0000000e+000  0.0000000e+000  0.0000000e+000  0.0000000e+000  0.0000000e+000  0.0000000e+000  0.0000000e+000  0.0000000e+000  0.0000000e+000  0.0000000e+000  0.0000000e+000  0.0000000e+000  0.0000000e+000  0.0000000e+000  0.0000000e+000  0.0000000e+000  0.0000000e+000  0.0000000e+000  0.0000000e+000  0.0000000e+000  0.0000000e+000  0.0000000e+000  0.0000000e+000  0.0000000e+000  0.0000000e+000  0.0000000e+000  0.0000000e+000  0.0000000e+000  0.0000000e+000  0.0000000e+000  0.0000000e+000  0.0000000e+000  0.0000000e+000  0.0000000e+000  0.0000000e+000  0.0000000e+000  0.0000000e+000  0.0000000e+000  0.0000000e+000  0.0000000e+000  0.0000000e+000  0.0000000e+000  0.0000000e+000  0.0000000e+000  0.0000000e+000  0.0000000e+000  0.0000000e+000  0.0000000e+000  0.0000000e+000  0.0000000e+000  0.0000000e+000  0.0000000e+000  0.0000000e+000  0.0000000e+000  0.0000000e+000  0.0000000e+000  0.0000000e+000  0.0000000e+000  0.0000000e+000  0.0000000e+000  0.0000000e+000  0.0000000e+000  0.0000000e+000  0.0000000e+000  0.0000000e+000  0.0000000e+000  0.0000000e+000  0.0000000e+000  0.0000000e+000  0.0000000e+000  0.0000000e+000  0.0000000e+000  0.0000000e+000  0.0000000e+000  0.0000000e+000  0.0000000e+000  0.0000000e+000  0.0000000e+000  0.0000000e+000  0.0000000e+000  0.0000000e+000  0.0000000e+000  0.0000000e+000  0.0000000e+000  0.0000000e+000  0.0000000e+000  0.0000000e+000  0.0000000e+000  0.0000000e+000  0.0000000e+000  0.0000000e+000  0.0000000e+000  0.0000000e+000  0.0000000e+000  0.0000000e+000  0.0000000e+000  0.0000000e+000  0.0000000e+000  0.0000000e+000  0.0000000e+000  0.0000000e+000  0.0000000e+000  0.0000000e+000  0.0000000e+000  0.0000000e+000  0.0000000e+000  0.0000000e+000  0.0000000e+000  0.0000000e+000  0.0000000e+000  0.0000000e+000  0.0000000e+000  0.0000000e+000  0.0000000e+000  0.0000000e+000  0.0000000e+000  0.0000000e+000  0.0000000e+000  0.0000000e+000  0.0000000e+000  0.0000000e+000  0.0000000e+000  0.0000000e+000  0.0000000e+000  0.0000000e+000  0.0000000e+000  0.0000000e+000  0.0000000e+000  0.0000000e+000  0.0000000e+000  0.0000000e+000  0.0000000e+000  0.0000000e+000  0.0000000e+000  0.0000000e+000  0.0000000e+000  0.0000000e+000  0.0000000e+000  0.0000000e+000  0.0000000e+000  0.0000000e+000  0.0000000e+000  0.0000000e+000  0.0000000e+000  0.0000000e+000  0.0000000e+000  0.0000000e+000  0.0000000e+000  0.0000000e+000  0.0000000e+000  0.0000000e+000  0.0000000e+000  0.0000000e+000  0.0000000e+000  0.0000000e+000  0.0000000e+000  0.0000000e+000  0.0000000e+000  0.0000000e+000  0.0000000e+000  0.0000000e+000  0.0000000e+000  0.0000000e+000  0.0000000e+000  0.0000000e+000  0.0000000e+000  0.0000000e+000  0.0000000e+000  0.0000000e+000  0.0000000e+000  0.0000000e+000  0.0000000e+000  0.0000000e+000  0.0000000e+000  0.0000000e+000  0.0000000e+000  0.0000000e+000  0.0000000e+000  0.0000000e+000  0.0000000e+000  0.0000000e+000  0.0000000e+000  0.0000000e+000  0.0000000e+000  0.0000000e+000  0.0000000e+000  0.0000000e+000  0.0000000e+000  0.0000000e+000  0.0000000e+000  0.0000000e+000  0.0000000e+000  0.0000000e+000  0.0000000e+000  0.0000000e+000  0.0000000e+000  0.0000000e+000  0.0000000e+000  0.0000000e+000  0.0000000e+000  0.0000000e+000  0.0000000e+000  0.0000000e+000  0.0000000e+000  0.0000000e+000  0.0000000e+000  0.0000000e+000  0.0000000e+000  0.0000000e+000  0.0000000e+000  0.0000000e+000  0.0000000e+000  0.0000000e+000  0.0000000e+000  0.0000000e+000  0.0000000e+000  0.0000000e+000  0.0000000e+000  0.0000000e+000  0.0000000e+000  0.0000000e+000  0.0000000e+000  0.0000000e+000  0.0000000e+000  0.0000000e+000  0.0000000e+000  0.0000000e+000  0.0000000e+000  0.0000000e+000  0.0000000e+000  0.0000000e+000  0.0000000e+000  0.0000000e+000  0.0000000e+000  0.0000000e+000  0.0000000e+000  0.0000000e+000  0.0000000e+000  0.0000000e+000  0.0000000e+000  0.0000000e+000  0.0000000e+000  0.0000000e+000  0.0000000e+000  0.0000000e+000  0.0000000e+000  0.0000000e+000  0.0000000e+000  0.0000000e+000  0.0000000e+000  0.0000000e+000  0.0000000e+000  0.0000000e+000  0.0000000e+000  0.0000000e+000  0.0000000e+000  0.0000000e+000  0.0000000e+000  0.0000000e+000  0.0000000e+000  0.0000000e+000  0.0000000e+000  0.0000000e+000  0.0000000e+000  0.0000000e+000  0.0000000e+000  0.0000000e+000  0.0000000e+000  0.0000000e+000  0.0000000e+000  0.0000000e+000  0.0000000e+000  0.0000000e+000  0.0000000e+000  0.0000000e+000  0.0000000e+000  0.0000000e+000  0.0000000e+000  0.0000000e+000  0.0000000e+000  0.0000000e+000  0.0000000e+000  0.0000000e+000  0.0000000e+000  0.0000000e+000  0.0000000e+000  0.0000000e+000  0.0000000e+000  0.0000000e+000  0.0000000e+000  0.0000000e+000  0.0000000e+000  0.0000000e+000  0.0000000e+000  0.0000000e+000  0.0000000e+000  0.0000000e+000  0.0000000e+000  0.0000000e+000  0.0000000e+000  0.0000000e+000  0.0000000e+000  0.0000000e+000  0.0000000e+000  0.0000000e+000  0.0000000e+000  0.0000000e+000  0.0000000e+000  0.0000000e+000  0.0000000e+000  0.0000000e+000  0.0000000e+000  0.0000000e+000  0.0000000e+000  0.0000000e+000  0.0000000e+000  0.0000000e+000  0.0000000e+000  0.0000000e+000  0.0000000e+000  0.0000000e+000  0.0000000e+000  0.0000000e+000  0.0000000e+000  0.0000000e+000  0.0000000e+000  0.0000000e+000  0.0000000e+000  0.0000000e+000  0.0000000e+000  0.0000000e+000  0.0000000e+000  0.0000000e+000  0.0000000e+000  0.0000000e+000  0.0000000e+000  0.0000000e+000  0.0000000e+000  0.0000000e+000  0.0000000e+000  0.0000000e+000  0.0000000e+000  0.0000000e+000  0.0000000e+000  0.0000000e+000  0.0000000e+000  0.0000000e+000  0.0000000e+000  0.0000000e+000  0.0000000e+000  0.0000000e+000  0.0000000e+000  0.0000000e+000  0.0000000e+000  0.0000000e+000  0.0000000e+000  0.0000000e+000  0.0000000e+000  0.0000000e+000  0.0000000e+000  0.0000000e+000  0.0000000e+000  0.0000000e+000  0.0000000e+000  0.0000000e+000  0.0000000e+000  0.0000000e+000  0.0000000e+000  0.0000000e+000  0.0000000e+000  0.0000000e+000  0.0000000e+000  0.0000000e+000  0.0000000e+000  0.0000000e+000  0.0000000e+000  0.0000000e+000  0.0000000e+000  0.0000000e+000  0.0000000e+000  0.0000000e+000  0.0000000e+000  0.0000000e+000  0.0000000e+000  0.0000000e+000  0.0000000e+000  0.0000000e+000  0.0000000e+000  0.0000000e+000  0.0000000e+000  0.0000000e+000  0.0000000e+000  0.0000000e+000  0.0000000e+000  0.0000000e+000  0.0000000e+000  0.0000000e+000  0.0000000e+000  0.0000000e+000  0.0000000e+000  0.0000000e+000  0.0000000e+000  0.0000000e+000  0.0000000e+000  0.0000000e+000  0.0000000e+000  0.0000000e+000  0.0000000e+000  0.0000000e+000  0.0000000e+000  0.0000000e+000  0.0000000e+000  0.0000000e+000  0.0000000e+000  0.0000000e+000  0.0000000e+000  0.0000000e+000  0.0000000e+000  0.0000000e+000  0.0000000e+000  0.0000000e+000  0.0000000e+000  0.0000000e+000  0.0000000e+000  0.0000000e+000  0.0000000e+000  0.0000000e+000  0.0000000e+000  0.0000000e+000  0.0000000e+000  0.0000000e+000  0.0000000e+000  0.0000000e+000  0.0000000e+000  0.0000000e+000  0.0000000e+000  0.0000000e+000  0.0000000e+000  0.0000000e+000  0.0000000e+000  0.0000000e+000  0.0000000e+000  0.0000000e+000  0.0000000e+000  0.0000000e+000  0.0000000e+000  0.0000000e+000  0.0000000e+000  0.0000000e+000  0.0000000e+000  0.0000000e+000  0.0000000e+000  0.0000000e+000  0.0000000e+000  0.0000000e+000  0.0000000e+000  0.0000000e+000  0.0000000e+000  0.0000000e+000  0.0000000e+000  0.0000000e+000  0.0000000e+000  0.0000000e+000  0.0000000e+000  0.0000000e+000  0.0000000e+000  0.0000000e+000  0.0000000e+000  0.0000000e+000  0.0000000e+000  0.0000000e+000  0.0000000e+000  0.0000000e+000  0.0000000e+000  0.0000000e+000  0.0000000e+000  0.0000000e+000  0.0000000e+000  0.0000000e+000  0.0000000e+000  0.0000000e+000  0.0000000e+000  0.0000000e+000  0.0000000e+000  0.0000000e+000  0.0000000e+000  0.0000000e+000  0.0000000e+000  0.0000000e+000  0.0000000e+000  0.0000000e+000  0.0000000e+000  0.0000000e+000  0.0000000e+000  0.0000000e+000  0.0000000e+000  0.0000000e+000  0.0000000e+000  0.0000000e+000  0.0000000e+000  0.0000000e+000  0.0000000e+000  0.0000000e+000  0.0000000e+000  0.0000000e+000  0.0000000e+000  0.0000000e+000  0.0000000e+000  0.0000000e+000  0.0000000e+000  0.0000000e+000  0.0000000e+000  0.0000000e+000  0.0000000e+000  0.0000000e+000  0.0000000e+000  0.0000000e+000  0.0000000e+000  0.0000000e+000  0.0000000e+000  0.0000000e+000  0.0000000e+000  0.0000000e+000  0.0000000e+000  0.0000000e+000  0.0000000e+000  0.0000000e+000  0.0000000e+000  0.0000000e+000  0.0000000e+000  0.0000000e+000  0.0000000e+000  0.0000000e+000  0.0000000e+000  0.0000000e+000  0.0000000e+000  0.0000000e+000  0.0000000e+000  0.0000000e+000  0.0000000e+000  0.0000000e+000  0.0000000e+000  0.0000000e+000  0.0000000e+000  0.0000000e+000  0.0000000e+000  0.0000000e+000  0.0000000e+000  0.0000000e+000  0.0000000e+000  0.0000000e+000  0.0000000e+000  0.0000000e+000  0.0000000e+000  0.0000000e+000  0.0000000e+000  0.0000000e+000  0.0000000e+000  0.0000000e+000  0.0000000e+000  0.0000000e+000  0.0000000e+000  0.0000000e+000  0.0000000e+000  0.0000000e+000  0.0000000e+000  0.0000000e+000  0.0000000e+000  0.0000000e+000  0.0000000e+000  0.0000000e+000  0.0000000e+000  0.0000000e+000  0.0000000e+000  0.0000000e+000  0.0000000e+000  0.0000000e+000  0.0000000e+000  0.0000000e+000  0.0000000e+000  0.0000000e+000  0.0000000e+000  0.0000000e+000  0.0000000e+000  0.0000000e+000  0.0000000e+000  0.0000000e+000  0.0000000e+000  0.0000000e+000  0.0000000e+000  0.0000000e+000  0.0000000e+000  0.0000000e+000  0.0000000e+000  0.0000000e+000  0.0000000e+000  0.0000000e+000  0.0000000e+000  0.0000000e+000  0.0000000e+000  0.0000000e+000  0.0000000e+000  0.0000000e+000  0.0000000e+000  0.0000000e+000  0.0000000e+000  0.0000000e+000  0.0000000e+000  0.0000000e+000  0.0000000e+000  0.0000000e+000  0.0000000e+000  0.0000000e+000  0.0000000e+000  0.0000000e+000  0.0000000e+000  0.0000000e+000  0.0000000e+000  0.0000000e+000  0.0000000e+000  0.0000000e+000  0.0000000e+000  0.0000000e+000  0.0000000e+000  0.0000000e+000  0.0000000e+000  0.0000000e+000  0.0000000e+000  0.0000000e+000  0.0000000e+000  0.0000000e+000  0.0000000e+000  0.0000000e+000  0.0000000e+000  0.0000000e+000  0.0000000e+000  0.0000000e+000  0.0000000e+000  0.0000000e+000  0.0000000e+000  0.0000000e+000  0.0000000e+000  0.0000000e+000  0.0000000e+000  0.0000000e+000  0.0000000e+000  0.0000000e+000  0.0000000e+000  0.0000000e+000  0.0000000e+000  0.0000000e+000  0.0000000e+000  0.0000000e+000  0.0000000e+000  0.0000000e+000  0.0000000e+000  0.0000000e+000  0.0000000e+000  0.0000000e+000  0.0000000e+000  0.0000000e+000  0.0000000e+000  0.0000000e+000  0.0000000e+000  0.0000000e+000  0.0000000e+000  0.0000000e+000  0.0000000e+000  0.0000000e+000  0.0000000e+000  0.0000000e+000  0.0000000e+000  0.0000000e+000  0.0000000e+000  0.0000000e+000  0.0000000e+000  0.0000000e+000  0.0000000e+000  0.0000000e+000  0.0000000e+000  0.0000000e+000  0.0000000e+000  0.0000000e+000  0.0000000e+000  0.0000000e+000  0.0000000e+000  0.0000000e+000  0.0000000e+000  0.0000000e+000  0.0000000e+000  0.0000000e+000  0.0000000e+000  0.0000000e+000  0.0000000e+000  0.0000000e+000  0.0000000e+000  0.0000000e+000  0.0000000e+000  0.0000000e+000  0.0000000e+000  0.0000000e+000  0.0000000e+000  0.0000000e+000  0.0000000e+000  0.0000000e+000  0.0000000e+000  0.0000000e+000  0.0000000e+000  0.0000000e+000  0.0000000e+000  0.0000000e+000  0.0000000e+000  0.0000000e+000  0.0000000e+000  0.0000000e+000  0.0000000e+000  0.0000000e+000  0.0000000e+000  0.0000000e+000  0.0000000e+000  0.0000000e+000  0.0000000e+000  0.0000000e+000  0.0000000e+000  0.0000000e+000  0.0000000e+000  0.0000000e+000  0.0000000e+000  0.0000000e+000  0.0000000e+000  0.0000000e+000  0.0000000e+000  0.0000000e+000  0.0000000e+000  0.0000000e+000  0.0000000e+000  0.0000000e+000  0.0000000e+000  0.0000000e+000  0.0000000e+000  0.0000000e+000  0.0000000e+000  0.0000000e+000  0.0000000e+000  0.0000000e+000  0.0000000e+000  0.0000000e+000  0.0000000e+000  0.0000000e+000  0.0000000e+000  0.0000000e+000  0.0000000e+000  0.0000000e+000  0.0000000e+000  0.0000000e+000  0.0000000e+000  0.0000000e+000  0.0000000e+000  0.0000000e+000  0.0000000e+000  0.0000000e+000  0.0000000e+000  0.0000000e+000  0.0000000e+000  0.0000000e+000  0.0000000e+000  0.0000000e+000  0.0000000e+000  0.0000000e+000  0.0000000e+000  0.0000000e+000  0.0000000e+000  0.0000000e+000  0.0000000e+000  0.0000000e+000  0.0000000e+000  0.0000000e+000  0.0000000e+000  0.0000000e+000  0.0000000e+000  0.0000000e+000  0.0000000e+000  0.0000000e+000  0.0000000e+000  0.0000000e+000  0.0000000e+000  0.0000000e+000  0.0000000e+000  0.0000000e+000  0.0000000e+000  0.0000000e+000  0.0000000e+000  0.0000000e+000  0.0000000e+000  0.0000000e+000  0.0000000e+000  0.0000000e+000  0.0000000e+000  0.0000000e+000  0.0000000e+000  0.0000000e+000  0.0000000e+000  0.0000000e+000  0.0000000e+000  0.0000000e+000  0.0000000e+000  0.0000000e+000  0.0000000e+000  0.0000000e+000  0.0000000e+000  0.0000000e+000  0.0000000e+000  0.0000000e+000  0.0000000e+000  0.0000000e+000  0.0000000e+000  0.0000000e+000  0.0000000e+000  0.0000000e+000  0.0000000e+000  0.0000000e+000  0.0000000e+000  0.0000000e+000  0.0000000e+000  0.0000000e+000  0.0000000e+000  0.0000000e+000  0.0000000e+000  0.0000000e+000  0.0000000e+000  0.0000000e+000  0.0000000e+000  0.0000000e+000  0.0000000e+000  0.0000000e+000  0.0000000e+000  0.0000000e+000  0.0000000e+000  0.0000000e+000  0.0000000e+000  0.0000000e+000  0.0000000e+000  0.0000000e+000  0.0000000e+000  0.0000000e+000  0.0000000e+000  0.0000000e+000  0.0000000e+000  0.0000000e+000  0.0000000e+000  0.0000000e+000  0.0000000e+000  0.0000000e+000  0.0000000e+000  0.0000000e+000  0.0000000e+000  0.0000000e+000  0.0000000e+000  0.0000000e+000  0.0000000e+000  0.0000000e+000  0.0000000e+000  0.0000000e+000  0.0000000e+000  0.0000000e+000  0.0000000e+000  0.0000000e+000  0.0000000e+000  0.0000000e+000  0.0000000e+000  0.0000000e+000  0.0000000e+000  0.0000000e+000  0.0000000e+000  0.0000000e+000  0.0000000e+000  0.0000000e+000  0.0000000e+000  0.0000000e+000  0.0000000e+000  0.0000000e+000  0.0000000e+000  0.0000000e+000  0.0000000e+000  0.0000000e+000  0.0000000e+000  0.0000000e+000  0.0000000e+000  0.0000000e+000  0.0000000e+000  0.0000000e+000  0.0000000e+000  0.0000000e+000  0.0000000e+000  0.0000000e+000  0.0000000e+000  0.0000000e+000  0.0000000e+000  0.0000000e+000  0.0000000e+000  0.0000000e+000  0.0000000e+000  0.0000000e+000  0.0000000e+000  0.0000000e+000  0.0000000e+000  0.0000000e+000  0.0000000e+000  0.0000000e+000  0.0000000e+000  0.0000000e+000  0.0000000e+000  0.0000000e+000  0.0000000e+000  0.0000000e+000  0.0000000e+000  0.0000000e+000  0.0000000e+000  0.0000000e+000
  0.0000000e+000  0.0000000e+000  0.0000000e+000  0.0000000e+000  0.0000000e+000  0.0000000e+000  0.0000000e+000  0.0000000e+000  0.0000000e+000  0.0000000e+000  0.0000000e+000  0.0000000e+000  0.0000000e+000  0.0000000e+000  0.0000000e+000  0.0000000e+000  0.0000000e+000  0.0000000e+000  0.0000000e+000  0.0000000e+000  0.0000000e+000  0.0000000e+000  0.0000000e+000  0.0000000e+000  0.0000000e+000  0.0000000e+000  0.0000000e+000  0.0000000e+000  0.0000000e+000  0.0000000e+000  0.0000000e+000  0.0000000e+000  0.0000000e+000  0.0000000e+000  0.0000000e+000  0.0000000e+000  0.0000000e+000  0.0000000e+000  0.0000000e+000  0.0000000e+000  0.0000000e+000  0.0000000e+000  0.0000000e+000  0.0000000e+000  0.0000000e+000  0.0000000e+000  0.0000000e+000  0.0000000e+000  0.0000000e+000  0.0000000e+000  0.0000000e+000  0.0000000e+000  0.0000000e+000  0.0000000e+000  0.0000000e+000  0.0000000e+000  0.0000000e+000  0.0000000e+000  0.0000000e+000  0.0000000e+000  0.0000000e+000  0.0000000e+000  0.0000000e+000  0.0000000e+000  0.0000000e+000  0.0000000e+000  0.0000000e+000  0.0000000e+000  0.0000000e+000  0.0000000e+000  0.0000000e+000  0.0000000e+000  0.0000000e+000  0.0000000e+000  0.0000000e+000  0.0000000e+000  0.0000000e+000  0.0000000e+000  0.0000000e+000  0.0000000e+000  0.0000000e+000  0.0000000e+000  0.0000000e+000  0.0000000e+000  0.0000000e+000  0.0000000e+000  0.0000000e+000  0.0000000e+000  0.0000000e+000  0.0000000e+000  0.0000000e+000  0.0000000e+000  0.0000000e+000  0.0000000e+000  0.0000000e+000  0.0000000e+000  0.0000000e+000  0.0000000e+000  0.0000000e+000  0.0000000e+000  0.0000000e+000  0.0000000e+000  0.0000000e+000  0.0000000e+000  0.0000000e+000  0.0000000e+000  0.0000000e+000  0.0000000e+000  0.0000000e+000  0.0000000e+000  0.0000000e+000  0.0000000e+000  0.0000000e+000  0.0000000e+000  0.0000000e+000  0.0000000e+000  0.0000000e+000  0.0000000e+000  0.0000000e+000  0.0000000e+000  0.0000000e+000  0.0000000e+000  0.0000000e+000  0.0000000e+000  0.0000000e+000  0.0000000e+000  0.0000000e+000  0.0000000e+000  0.0000000e+000  0.0000000e+000  0.0000000e+000  0.0000000e+000  0.0000000e+000  0.0000000e+000  0.0000000e+000  0.0000000e+000  0.0000000e+000  0.0000000e+000  0.0000000e+000  0.0000000e+000  0.0000000e+000  0.0000000e+000  0.0000000e+000  0.0000000e+000  0.0000000e+000  0.0000000e+000  0.0000000e+000  0.0000000e+000  0.0000000e+000  0.0000000e+000  0.0000000e+000  0.0000000e+000  0.0000000e+000  0.0000000e+000  0.0000000e+000  0.0000000e+000  0.0000000e+000  0.0000000e+000  0.0000000e+000  0.0000000e+000  0.0000000e+000  0.0000000e+000  0.0000000e+000  0.0000000e+000  0.0000000e+000  0.0000000e+000  0.0000000e+000  0.0000000e+000  0.0000000e+000  0.0000000e+000  0.0000000e+000  0.0000000e+000  0.0000000e+000  0.0000000e+000  0.0000000e+000  0.0000000e+000  0.0000000e+000  0.0000000e+000  0.0000000e+000  0.0000000e+000  0.0000000e+000  0.0000000e+000  0.0000000e+000  0.0000000e+000  0.0000000e+000  0.0000000e+000  0.0000000e+000  0.0000000e+000  0.0000000e+000  0.0000000e+000  0.0000000e+000  0.0000000e+000  0.0000000e+000  0.0000000e+000  0.0000000e+000  0.0000000e+000  0.0000000e+000  0.0000000e+000  0.0000000e+000  0.0000000e+000  0.0000000e+000  0.0000000e+000  0.0000000e+000  0.0000000e+000  0.0000000e+000  0.0000000e+000  0.0000000e+000  0.0000000e+000  0.0000000e+000  0.0000000e+000  0.0000000e+000  0.0000000e+000  0.0000000e+000  0.0000000e+000  0.0000000e+000  0.0000000e+000  0.0000000e+000  0.0000000e+000  0.0000000e+000  0.0000000e+000  0.0000000e+000  0.0000000e+000  0.0000000e+000  0.0000000e+000  0.0000000e+000  0.0000000e+000  0.0000000e+000  0.0000000e+000  0.0000000e+000  0.0000000e+000  0.0000000e+000  0.0000000e+000  0.0000000e+000  0.0000000e+000  0.0000000e+000  0.0000000e+000  0.0000000e+000  0.0000000e+000  0.0000000e+000  0.0000000e+000  0.0000000e+000  0.0000000e+000  0.0000000e+000  0.0000000e+000  0.0000000e+000  0.0000000e+000  0.0000000e+000  0.0000000e+000  0.0000000e+000  0.0000000e+000  0.0000000e+000  0.0000000e+000  0.0000000e+000  0.0000000e+000  0.0000000e+000  0.0000000e+000  0.0000000e+000  0.0000000e+000  0.0000000e+000  0.0000000e+000  0.0000000e+000  0.0000000e+000  0.0000000e+000  0.0000000e+000  0.0000000e+000  0.0000000e+000  0.0000000e+000  0.0000000e+000  0.0000000e+000  0.0000000e+000  0.0000000e+000  0.0000000e+000  0.0000000e+000  0.0000000e+000  0.0000000e+000  0.0000000e+000  0.0000000e+000  0.0000000e+000  0.0000000e+000  0.0000000e+000  0.0000000e+000  0.0000000e+000  0.0000000e+000  0.0000000e+000  0.0000000e+000  0.0000000e+000  0.0000000e+000  0.0000000e+000  0.0000000e+000  0.0000000e+000  0.0000000e+000  0.0000000e+000  0.0000000e+000  0.0000000e+000  0.0000000e+000  0.0000000e+000  0.0000000e+000  0.0000000e+000  0.0000000e+000  0.0000000e+000  0.0000000e+000  0.0000000e+000  0.0000000e+000  0.0000000e+000  0.0000000e+000  0.0000000e+000  0.0000000e+000  0.0000000e+000  0.0000000e+000  0.0000000e+000  0.0000000e+000  0.0000000e+000  0.0000000e+000  0.0000000e+000  0.0000000e+000  0.0000000e+000  0.0000000e+000  0.0000000e+000  0.0000000e+000  0.0000000e+000  0.0000000e+000  0.0000000e+000  0.0000000e+000  0.0000000e+000  0.0000000e+000  0.0000000e+000  0.0000000e+000  0.0000000e+000  0.0000000e+000  0.0000000e+000  0.0000000e+000  0.0000000e+000  0.0000000e+000  0.0000000e+000  0.0000000e+000  0.0000000e+000  0.0000000e+000  0.0000000e+000  0.0000000e+000  0.0000000e+000  0.0000000e+000  0.0000000e+000  0.0000000e+000  0.0000000e+000  0.0000000e+000  0.0000000e+000  0.0000000e+000  0.0000000e+000  0.0000000e+000  0.0000000e+000  0.0000000e+000  0.0000000e+000  0.0000000e+000  0.0000000e+000  0.0000000e+000  0.0000000e+000  0.0000000e+000  0.0000000e+000  0.0000000e+000  0.0000000e+000  0.0000000e+000  0.0000000e+000  0.0000000e+000  0.0000000e+000  0.0000000e+000  0.0000000e+000  0.0000000e+000  0.0000000e+000  0.0000000e+000  0.0000000e+000  0.0000000e+000  0.0000000e+000  0.0000000e+000  0.0000000e+000  0.0000000e+000  0.0000000e+000  0.0000000e+000  0.0000000e+000  0.0000000e+000  0.0000000e+000  0.0000000e+000  0.0000000e+000  0.0000000e+000  0.0000000e+000  0.0000000e+000  0.0000000e+000  0.0000000e+000  0.0000000e+000  0.0000000e+000  0.0000000e+000  0.0000000e+000  0.0000000e+000  0.0000000e+000  0.0000000e+000  0.0000000e+000  0.0000000e+000  0.0000000e+000  0.0000000e+000  0.0000000e+000  0.0000000e+000  0.0000000e+000  0.0000000e+000  0.0000000e+000  0.0000000e+000  0.0000000e+000  0.0000000e+000  0.0000000e+000  0.0000000e+000  0.0000000e+000  0.0000000e+000  0.0000000e+000  0.0000000e+000  0.0000000e+000  0.0000000e+000  0.0000000e+000  0.0000000e+000  0.0000000e+000  0.0000000e+000  0.0000000e+000  0.0000000e+000  0.0000000e+000  0.0000000e+000  0.0000000e+000  0.0000000e+000  0.0000000e+000  0.0000000e+000  0.0000000e+000  0.0000000e+000  0.0000000e+000  0.0000000e+000  0.0000000e+000  0.0000000e+000  0.0000000e+000  0.0000000e+000  0.0000000e+000  0.0000000e+000  0.0000000e+000  0.0000000e+000  0.0000000e+000  0.0000000e+000  0.0000000e+000  0.0000000e+000  0.0000000e+000  0.0000000e+000  0.0000000e+000  0.0000000e+000  0.0000000e+000  0.0000000e+000  0.0000000e+000  0.0000000e+000  0.0000000e+000  0.0000000e+000  0.0000000e+000  0.0000000e+000  0.0000000e+000  0.0000000e+000  0.0000000e+000  0.0000000e+000  0.0000000e+000  0.0000000e+000  0.0000000e+000  0.0000000e+000  0.0000000e+000  0.0000000e+000  0.0000000e+000  0.0000000e+000  0.0000000e+000  0.0000000e+000  0.0000000e+000  0.0000000e+000  0.0000000e+000  0.0000000e+000  0.0000000e+000  0.0000000e+000  0.0000000e+000  0.0000000e+000  0.0000000e+000  0.0000000e+000  0.0000000e+000  0.0000000e+000  0.0000000e+000  0.0000000e+000  0.0000000e+000  0.0000000e+000  0.0000000e+000  0.0000000e+000  0.0000000e+000  0.0000000e+000  0.0000000e+000  0.0000000e+000  0.0000000e+000  0.0000000e+000  0.0000000e+000  0.0000000e+000  0.0000000e+000  0.0000000e+000  0.0000000e+000  0.0000000e+000  0.0000000e+000  0.0000000e+000  0.0000000e+000  0.0000000e+000  0.0000000e+000  0.0000000e+000  0.0000000e+000  0.0000000e+000  0.0000000e+000  0.0000000e+000  0.0000000e+000  0.0000000e+000  0.0000000e+000  0.0000000e+000  0.0000000e+000  0.0000000e+000  0.0000000e+000  0.0000000e+000  0.0000000e+000  0.0000000e+000  0.0000000e+000  0.0000000e+000  0.0000000e+000  0.0000000e+000  0.0000000e+000  0.0000000e+000  0.0000000e+000  0.0000000e+000  0.0000000e+000  0.0000000e+000  0.0000000e+000  0.0000000e+000  0.0000000e+000  0.0000000e+000  0.0000000e+000  0.0000000e+000  0.0000000e+000  0.0000000e+000  0.0000000e+000  0.0000000e+000  0.0000000e+000  0.0000000e+000  0.0000000e+000  0.0000000e+000  0.0000000e+000  0.0000000e+000  0.0000000e+000  0.0000000e+000  0.0000000e+000  0.0000000e+000  0.0000000e+000  0.0000000e+000  0.0000000e+000  0.0000000e+000  0.0000000e+000  0.0000000e+000  0.0000000e+000  0.0000000e+000  0.0000000e+000  0.0000000e+000  0.0000000e+000  0.0000000e+000  0.0000000e+000  0.0000000e+000  0.0000000e+000  0.0000000e+000  0.0000000e+000  0.0000000e+000  0.0000000e+000  0.0000000e+000  0.0000000e+000  0.0000000e+000  0.0000000e+000  0.0000000e+000  0.0000000e+000  0.0000000e+000  0.0000000e+000  0.0000000e+000  0.0000000e+000  0.0000000e+000  0.0000000e+000  0.0000000e+000  0.0000000e+000  0.0000000e+000  0.0000000e+000  0.0000000e+000  0.0000000e+000  0.0000000e+000  0.0000000e+000  0.0000000e+000  0.0000000e+000  0.0000000e+000  0.0000000e+000  0.0000000e+000  0.0000000e+000  0.0000000e+000  0.0000000e+000  0.0000000e+000  0.0000000e+000  0.0000000e+000  0.0000000e+000  0.0000000e+000  0.0000000e+000  0.0000000e+000  0.0000000e+000  0.0000000e+000  0.0000000e+000  0.0000000e+000  0.0000000e+000  0.0000000e+000  0.0000000e+000  0.0000000e+000  0.0000000e+000  0.0000000e+000  0.0000000e+000  0.0000000e+000  0.0000000e+000  0.0000000e+000  0.0000000e+000  0.0000000e+000  0.0000000e+000  0.0000000e+000  0.0000000e+000  0.0000000e+000  0.0000000e+000  0.0000000e+000  0.0000000e+000  0.0000000e+000  0.0000000e+000  0.0000000e+000  0.0000000e+000  0.0000000e+000  0.0000000e+000  0.0000000e+000  0.0000000e+000  0.0000000e+000  0.0000000e+000  0.0000000e+000  0.0000000e+000  0.0000000e+000  0.0000000e+000  0.0000000e+000  0.0000000e+000  0.0000000e+000  0.0000000e+000  0.0000000e+000  0.0000000e+000  0.0000000e+000  0.0000000e+000  0.0000000e+000  0.0000000e+000  0.0000000e+000  0.0000000e+000  0.0000000e+000  0.0000000e+000  0.0000000e+000  0.0000000e+000  0.0000000e+000  0.0000000e+000  0.0000000e+000  0.0000000e+000  0.0000000e+000  0.0000000e+000  0.0000000e+000  0.0000000e+000  0.0000000e+000  0.0000000e+000  0.0000000e+000  0.0000000e+000  0.0000000e+000  0.0000000e+000  0.0000000e+000  0.0000000e+000  0.0000000e+000  0.0000000e+000  0.0000000e+000  0.0000000e+000  0.0000000e+000  0.0000000e+000  0.0000000e+000  0.0000000e+000  0.0000000e+000  0.0000000e+000  0.0000000e+000  0.0000000e+000  0.0000000e+000  0.0000000e+000  0.0000000e+000  0.0000000e+000  0.0000000e+000  0.0000000e+000  0.0000000e+000  0.0000000e+000  0.0000000e+000  0.0000000e+000  0.0000000e+000  0.0000000e+000  0.0000000e+000  0.0000000e+000  0.0000000e+000  0.0000000e+000  0.0000000e+000  0.0000000e+000  0.0000000e+000  0.0000000e+000  0.0000000e+000  0.0000000e+000  0.0000000e+000  0.0000000e+000  0.0000000e+000  0.0000000e+000  0.0000000e+000  0.0000000e+000  0.0000000e+000  0.0000000e+000  0.0000000e+000  0.0000000e+000  0.0000000e+000  0.0000000e+000  0.0000000e+000  0.0000000e+000  0.0000000e+000  0.0000000e+000  0.0000000e+000  0.0000000e+000  0.0000000e+000  0.0000000e+000  0.0000000e+000  0.0000000e+000  0.0000000e+000  0.0000000e+000  0.0000000e+000  0.0000000e+000  0.0000000e+000  0.0000000e+000  0.0000000e+000  0.0000000e+000  0.0000000e+000  0.0000000e+000  0.0000000e+000  0.0000000e+000  0.0000000e+000  0.0000000e+000  0.0000000e+000  0.0000000e+000  0.0000000e+000  0.0000000e+000  0.0000000e+000  0.0000000e+000  0.0000000e+000  0.0000000e+000  0.0000000e+000  0.0000000e+000  0.0000000e+000  0.0000000e+000  0.0000000e+000  0.0000000e+000  0.0000000e+000  0.0000000e+000  0.0000000e+000  0.0000000e+000  0.0000000e+000  0.0000000e+000  0.0000000e+000  0.0000000e+000  0.0000000e+000  0.0000000e+000  0.0000000e+000  0.0000000e+000  0.0000000e+000  0.0000000e+000  0.0000000e+000  0.0000000e+000  0.0000000e+000  0.0000000e+000  0.0000000e+000  0.0000000e+000  0.0000000e+000  0.0000000e+000  0.0000000e+000  0.0000000e+000  0.0000000e+000  0.0000000e+000  0.0000000e+000  0.0000000e+000  0.0000000e+000  0.0000000e+000  0.0000000e+000  0.0000000e+000  0.0000000e+000  0.0000000e+000  0.0000000e+000  0.0000000e+000  0.0000000e+000  0.0000000e+000  0.0000000e+000  0.0000000e+000  0.0000000e+000  0.0000000e+000  0.0000000e+000  0.0000000e+000  0.0000000e+000  0.0000000e+000  0.0000000e+000  0.0000000e+000  0.0000000e+000  0.0000000e+000  0.0000000e+000  0.0000000e+000  0.0000000e+000  0.0000000e+000  0.0000000e+000  0.0000000e+000  0.0000000e+000  0.0000000e+000  0.0000000e+000  0.0000000e+000  0.0000000e+000  0.0000000e+000  0.0000000e+000  0.0000000e+000  0.0000000e+000  0.0000000e+000  0.0000000e+000  0.0000000e+000  0.0000000e+000  0.0000000e+000  0.0000000e+000  0.0000000e+000  0.0000000e+000  0.0000000e+000  0.0000000e+000  0.0000000e+000  0.0000000e+000  0.0000000e+000  0.0000000e+000  0.0000000e+000  0.0000000e+000  0.0000000e+000  0.0000000e+000  0.0000000e+000  0.0000000e+000  0.0000000e+000  0.0000000e+000  0.0000000e+000  0.0000000e+000  0.0000000e+000  0.0000000e+000  0.0000000e+000  0.0000000e+000  0.0000000e+000  0.0000000e+000  0.0000000e+000  0.0000000e+000  0.0000000e+000  0.0000000e+000  0.0000000e+000  0.0000000e+000  0.0000000e+000  0.0000000e+000  0.0000000e+000  0.0000000e+000  0.0000000e+000  0.0000000e+000  0.0000000e+000  0.0000000e+000  0.0000000e+000  0.0000000e+000  0.0000000e+000  0.0000000e+000  0.0000000e+000  0.0000000e+000  0.0000000e+000  0.0000000e+000  0.0000000e+000  0.0000000e+000  0.0000000e+000  0.0000000e+000  0.0000000e+000  0.0000000e+000  0.0000000e+000  0.0000000e+000  0.0000000e+000  0.0000000e+000  0.0000000e+000  0.0000000e+000  0.0000000e+000  0.0000000e+000  0.0000000e+000  0.0000000e+000  0.0000000e+000  0.0000000e+000  0.0000000e+000  0.0000000e+000  0.0000000e+000  0.0000000e+000  0.0000000e+000  0.0000000e+000  0.0000000e+000  0.0000000e+000  0.0000000e+000  0.0000000e+000  0.0000000e+000  0.0000000e+000  0.0000000e+000  0.0000000e+000  0.0000000e+000  0.0000000e+000  0.0000000e+000  0.0000000e+000  0.0000000e+000  0.0000000e+000  0.0000000e+000  0.0000000e+000  0.0000000e+000  0.0000000e+000  0.0000000e+000  0.0000000e+000  0.0000000e+000  0.0000000e+000  0.0000000e+000  0.0000000e+000  0.0000000e+000  0.0000000e+000  0.0000000e+000  0.0000000e+000  0.0000000e+000  0.0000000e+000  0.0000000e+000  0.0000000e+000  0.0000000e+000  0.0000000e+000  0.0000000e+000  0.0000000e+000  0.0000000e+000  0.0000000e+000  0.0000000e+000  0.0000000e+000  0.0000000e+000  0.0000000e+000  0.0000000e+000  0.0000000e+000  0.0000000e+000  0.0000000e+000  0.0000000e+000  0.0000000e+000  0.0000000e+000  0.0000000e+000  0.0000000e+000  0.0000000e+000  0.0000000e+000  0.0000000e+000  0.0000000e+000  0.0000000e+000  0.0000000e+000  0.0000000e+000  0.0000000e+000  0.0000000e+000  0.0000000e+000  0.0000000e+000  0.0000000e+000  0.0000000e+000  0.0000000e+000  0.0000000e+000  0.0000000e+000  0.0000000e+000  0.0000000e+000  0.0000000e+000  0.0000000e+000  0.0000000e+000  0.0000000e+000  0.0000000e+000  0.0000000e+000  0.0000000e+000  0.0000000e+000  0.0000000e+000  0.0000000e+000  0.0000000e+000  0.0000000e+000  0.0000000e+000  0.0000000e+000  0.0000000e+000  0.0000000e+000  0.0000000e+000  0.0000000e+000  0.0000000e+000  0.0000000e+000  0.0000000e+000  0.0000000e+000  0.0000000e+000  0.0000000e+000  0.0000000e+000  0.0000000e+000  0.0000000e+000  0.0000000e+000  0.0000000e+000  0.0000000e+000  0.0000000e+000  0.0000000e+000  0.0000000e+000  0.0000000e+000  0.0000000e+000  0.0000000e+000  0.0000000e+000  0.0000000e+000  0.0000000e+000  0.0000000e+000  0.0000000e+000  0.0000000e+000  0.0000000e+000  0.0000000e+000  0.0000000e+000  0.0000000e+000  0.0000000e+000  0.0000000e+000  0.0000000e+000  0.0000000e+000  0.0000000e+000  0.0000000e+000  0.0000000e+000  0.0000000e+000  0.0000000e+000  0.0000000e+000  0.0000000e+000  0.0000000e+000  0.0000000e+000  0.0000000e+000  0.0000000e+000  0.0000000e+000  0.0000000e+000  0.0000000e+000  0.0000000e+000  0.0000000e+000  0.0000000e+000
  0.0000000e+000  0.0000000e+000  0.0000000e+000  0.0000000e+000  0.0000000e+000  0.0000000e+000  0.0000000e+000  0.0000000e+000  0.0000000e+000  0.0000000e+000  0.0000000e+000  0.0000000e+000  0.0000000e+000  0.0000000e+000  0.0000000e+000  0.0000000e+000  0.0000000e+000  0.0000000e+000  0.0000000e+000  0.0000000e+000  0.0000000e+000  0.0000000e+000  0.0000000e+000  0.0000000e+000  0.0000000e+000  0.0000000e+000  0.0000000e+000  0.0000000e+000  0.0000000e+000  0.0000000e+000  0.0000000e+000  0.0000000e+000  0.0000000e+000  0.0000000e+000  0.0000000e+000  0.0000000e+000  0.0000000e+000  0.0000000e+000  0.0000000e+000  0.0000000e+000  0.0000000e+000  0.0000000e+000  0.0000000e+000  0.0000000e+000  0.0000000e+000  0.0000000e+000  0.0000000e+000  0.0000000e+000  0.0000000e+000  0.0000000e+000  0.0000000e+000  0.0000000e+000  0.0000000e+000  0.0000000e+000  0.0000000e+000  0.0000000e+000  0.0000000e+000  0.0000000e+000  0.0000000e+000  0.0000000e+000  0.0000000e+000  0.0000000e+000  0.0000000e+000  0.0000000e+000  0.0000000e+000  0.0000000e+000  0.0000000e+000  0.0000000e+000  0.0000000e+000  0.0000000e+000  0.0000000e+000  0.0000000e+000  0.0000000e+000  0.0000000e+000  0.0000000e+000  0.0000000e+000  0.0000000e+000  0.0000000e+000  0.0000000e+000  0.0000000e+000  0.0000000e+000  0.0000000e+000  0.0000000e+000  0.0000000e+000  0.0000000e+000  0.0000000e+000  0.0000000e+000  0.0000000e+000  0.0000000e+000  0.0000000e+000  0.0000000e+000  0.0000000e+000  0.0000000e+000  0.0000000e+000  0.0000000e+000  0.0000000e+000  0.0000000e+000  0.0000000e+000  0.0000000e+000  0.0000000e+000  0.0000000e+000  0.0000000e+000  0.0000000e+000  0.0000000e+000  0.0000000e+000  0.0000000e+000  0.0000000e+000  0.0000000e+000  0.0000000e+000  0.0000000e+000  0.0000000e+000  0.0000000e+000  0.0000000e+000  0.0000000e+000  0.0000000e+000  0.0000000e+000  0.0000000e+000  0.0000000e+000  0.0000000e+000  0.0000000e+000  0.0000000e+000  0.0000000e+000  0.0000000e+000  0.0000000e+000  0.0000000e+000  0.0000000e+000  0.0000000e+000  0.0000000e+000  0.0000000e+000  0.0000000e+000  0.0000000e+000  0.0000000e+000  0.0000000e+000  0.0000000e+000  0.0000000e+000  0.0000000e+000  0.0000000e+000  0.0000000e+000  0.0000000e+000  0.0000000e+000  0.0000000e+000  0.0000000e+000  0.0000000e+000  0.0000000e+000  0.0000000e+000  0.0000000e+000  0.0000000e+000  0.0000000e+000  0.0000000e+000  0.0000000e+000  0.0000000e+000  0.0000000e+000  0.0000000e+000  0.0000000e+000  0.0000000e+000  0.0000000e+000  0.0000000e+000  0.0000000e+000  0.0000000e+000  0.0000000e+000  0.0000000e+000  0.0000000e+000  0.0000000e+000  0.0000000e+000  0.0000000e+000  0.0000000e+000  0.0000000e+000  0.0000000e+000  0.0000000e+000  0.0000000e+000  0.0000000e+000  0.0000000e+000  0.0000000e+000  0.0000000e+000  0.0000000e+000  0.0000000e+000  0.0000000e+000  0.0000000e+000  0.0000000e+000  0.0000000e+000  0.0000000e+000  0.0000000e+000  0.0000000e+000  0.0000000e+000  0.0000000e+000  0.0000000e+000  0.0000000e+000  0.0000000e+000  0.0000000e+000  0.0000000e+000  0.0000000e+000  0.0000000e+000  0.0000000e+000  0.0000000e+000  0.0000000e+000  0.0000000e+000  0.0000000e+000  0.0000000e+000  0.0000000e+000  0.0000000e+000  0.0000000e+000  0.0000000e+000  0.0000000e+000  0.0000000e+000  0.0000000e+000  0.0000000e+000  0.0000000e+000  0.0000000e+000  0.0000000e+000  0.0000000e+000  0.0000000e+000  0.0000000e+000  0.0000000e+000  0.0000000e+000  0.0000000e+000  0.0000000e+000  0.0000000e+000  0.0000000e+000  0.0000000e+000  0.0000000e+000  0.0000000e+000  0.0000000e+000  0.0000000e+000  0.0000000e+000  0.0000000e+000  0.0000000e+000  0.0000000e+000  0.0000000e+000  0.0000000e+000  0.0000000e+000  0.0000000e+000  0.0000000e+000  0.0000000e+000  0.0000000e+000  0.0000000e+000  0.0000000e+000  0.0000000e+000  0.0000000e+000  0.0000000e+000  0.0000000e+000  0.0000000e+000  0.0000000e+000  0.0000000e+000  0.0000000e+000  0.0000000e+000  0.0000000e+000  0.0000000e+000  0.0000000e+000  0.0000000e+000  0.0000000e+000  0.0000000e+000  0.0000000e+000  0.0000000e+000  0.0000000e+000  0.0000000e+000  0.0000000e+000  0.0000000e+000  0.0000000e+000  0.0000000e+000  0.0000000e+000  0.0000000e+000  0.0000000e+000  0.0000000e+000  0.0000000e+000  0.0000000e+000  0.0000000e+000  0.0000000e+000  0.0000000e+000  0.0000000e+000  0.0000000e+000  0.0000000e+000  0.0000000e+000  0.0000000e+000  0.0000000e+000  0.0000000e+000  0.0000000e+000  0.0000000e+000  0.0000000e+000  0.0000000e+000  0.0000000e+000  0.0000000e+000  0.0000000e+000  0.0000000e+000  0.0000000e+000  0.0000000e+000  0.0000000e+000  0.0000000e+000  0.0000000e+000  0.0000000e+000  0.0000000e+000  0.0000000e+000  0.0000000e+000  0.0000000e+000  0.0000000e+000  0.0000000e+000  0.0000000e+000  0.0000000e+000  0.0000000e+000  0.0000000e+000  0.0000000e+000  0.0000000e+000  0.0000000e+000  0.0000000e+000  0.0000000e+000  0.0000000e+000  0.0000000e+000  0.0000000e+000  0.0000000e+000  0.0000000e+000  0.0000000e+000  0.0000000e+000  0.0000000e+000  0.0000000e+000  0.0000000e+000  0.0000000e+000  0.0000000e+000  0.0000000e+000  0.0000000e+000  0.0000000e+000  0.0000000e+000  0.0000000e+000  0.0000000e+000  0.0000000e+000  0.0000000e+000  0.0000000e+000  0.0000000e+000  0.0000000e+000  0.0000000e+000  0.0000000e+000  0.0000000e+000  0.0000000e+000  0.0000000e+000  0.0000000e+000  0.0000000e+000  0.0000000e+000  0.0000000e+000  0.0000000e+000  0.0000000e+000  0.0000000e+000  0.0000000e+000  0.0000000e+000  0.0000000e+000  0.0000000e+000  0.0000000e+000  0.0000000e+000  0.0000000e+000  0.0000000e+000  0.0000000e+000  0.0000000e+000  0.0000000e+000  0.0000000e+000  0.0000000e+000  0.0000000e+000  0.0000000e+000  0.0000000e+000  0.0000000e+000  0.0000000e+000  0.0000000e+000  0.0000000e+000  0.0000000e+000  0.0000000e+000  0.0000000e+000  0.0000000e+000  0.0000000e+000  0.0000000e+000  0.0000000e+000  0.0000000e+000  0.0000000e+000  0.0000000e+000  0.0000000e+000  0.0000000e+000  0.0000000e+000  0.0000000e+000  0.0000000e+000  0.0000000e+000  0.0000000e+000  0.0000000e+000  0.0000000e+000  0.0000000e+000  0.0000000e+000  0.0000000e+000  0.0000000e+000  0.0000000e+000  0.0000000e+000  0.0000000e+000  0.0000000e+000  0.0000000e+000  0.0000000e+000  0.0000000e+000  0.0000000e+000  0.0000000e+000  0.0000000e+000  0.0000000e+000  0.0000000e+000  0.0000000e+000  0.0000000e+000  0.0000000e+000  0.0000000e+000  0.0000000e+000  0.0000000e+000  0.0000000e+000  0.0000000e+000  0.0000000e+000  0.0000000e+000  0.0000000e+000  0.0000000e+000  0.0000000e+000  0.0000000e+000  0.0000000e+000  0.0000000e+000  0.0000000e+000  0.0000000e+000  0.0000000e+000  0.0000000e+000  0.0000000e+000  0.0000000e+000  0.0000000e+000  0.0000000e+000  0.0000000e+000  0.0000000e+000  0.0000000e+000  0.0000000e+000  0.0000000e+000  0.0000000e+000  0.0000000e+000  0.0000000e+000  0.0000000e+000  0.0000000e+000  0.0000000e+000  0.0000000e+000  0.0000000e+000  0.0000000e+000  0.0000000e+000  0.0000000e+000  0.0000000e+000  0.0000000e+000  0.0000000e+000  0.0000000e+000  0.0000000e+000  0.0000000e+000  0.0000000e+000  0.0000000e+000  0.0000000e+000  0.0000000e+000  0.0000000e+000  0.0000000e+000  0.0000000e+000  0.0000000e+000  0.0000000e+000  0.0000000e+000  0.0000000e+000  0.0000000e+000  0.0000000e+000  0.0000000e+000  0.0000000e+000  0.0000000e+000  0.0000000e+000  0.0000000e+000  0.0000000e+000  0.0000000e+000  0.0000000e+000  0.0000000e+000  0.0000000e+000  0.0000000e+000  0.0000000e+000  0.0000000e+000  0.0000000e+000  0.0000000e+000  0.0000000e+000  0.0000000e+000  0.0000000e+000  0.0000000e+000  0.0000000e+000  0.0000000e+000  0.0000000e+000  0.0000000e+000  0.0000000e+000  0.0000000e+000  0.0000000e+000  0.0000000e+000  0.0000000e+000  0.0000000e+000  0.0000000e+000  0.0000000e+000  0.0000000e+000  0.0000000e+000  0.0000000e+000  0.0000000e+000  0.0000000e+000  0.0000000e+000  0.0000000e+000  0.0000000e+000  0.0000000e+000  0.0000000e+000  0.0000000e+000  0.0000000e+000  0.0000000e+000  0.0000000e+000  0.0000000e+000  0.0000000e+000  0.0000000e+000  0.0000000e+000  0.0000000e+000  0.0000000e+000  0.0000000e+000  0.0000000e+000  0.0000000e+000  0.0000000e+000  0.0000000e+000  0.0000000e+000  0.0000000e+000  0.0000000e+000  0.0000000e+000  0.0000000e+000  0.0000000e+000  0.0000000e+000  0.0000000e+000  0.0000000e+000  0.0000000e+000  0.0000000e+000  0.0000000e+000  0.0000000e+000  0.0000000e+000  0.0000000e+000  0.0000000e+000  0.0000000e+000  0.0000000e+000  0.0000000e+000  0.0000000e+000  0.0000000e+000  0.0000000e+000  0.0000000e+000  0.0000000e+000  0.0000000e+000  0.0000000e+000  0.0000000e+000  0.0000000e+000  0.0000000e+000  0.0000000e+000  0.0000000e+000  0.0000000e+000  0.0000000e+000  0.0000000e+000  0.0000000e+000  0.0000000e+000  0.0000000e+000  0.0000000e+000  0.0000000e+000  0.0000000e+000  0.0000000e+000  0.0000000e+000  0.0000000e+000  0.0000000e+000  0.0000000e+000  0.0000000e+000  0.0000000e+000  0.0000000e+000  0.0000000e+000  0.0000000e+000  0.0000000e+000  0.0000000e+000  0.0000000e+000  0.0000000e+000  0.0000000e+000  0.0000000e+000  0.0000000e+000  0.0000000e+000  0.0000000e+000  0.0000000e+000  0.0000000e+000  0.0000000e+000  0.0000000e+000  0.0000000e+000  0.0000000e+000  0.0000000e+000  0.0000000e+000  0.0000000e+000  0.0000000e+000  0.0000000e+000  0.0000000e+000  0.0000000e+000  0.0000000e+000  0.0000000e+000  0.0000000e+000  0.0000000e+000  0.0000000e+000  0.0000000e+000  0.0000000e+000  0.0000000e+000  0.0000000e+000  0.0000000e+000  0.0000000e+000  0.0000000e+000  0.0000000e+000  0.0000000e+000  0.0000000e+000  0.0000000e+000  0.0000000e+000  0.0000000e+000  0.0000000e+000  0.0000000e+000  0.0000000e+000  0.0000000e+000  0.0000000e+000  0.0000000e+000  0.0000000e+000  0.0000000e+000  0.0000000e+000  0.0000000e+000  0.0000000e+000  0.0000000e+000  0.0000000e+000  0.0000000e+000  0.0000000e+000  0.0000000e+000  0.0000000e+000  0.0000000e+000  0.0000000e+000  0.0000000e+000  0.0000000e+000  0.0000000e+000  0.0000000e+000  0.0000000e+000  0.0000000e+000  0.0000000e+000  0.0000000e+000  0.0000000e+000  0.0000000e+000  0.0000000e+000  0.0000000e+000  0.0000000e+000  0.0000000e+000  0.0000000e+000  0.0000000e+000  0.0000000e+000  0.0000000e+000  0.0000000e+000  0.0000000e+000  0.0000000e+000  0.0000000e+000  0.0000000e+000  0.0000000e+000  0.0000000e+000  0.0000000e+000  0.0000000e+000  0.0000000e+000  0.0000000e+000  0.0000000e+000  0.0000000e+000  0.0000000e+000  0.0000000e+000  0.0000000e+000  0.0000000e+000  0.0000000e+000  0.0000000e+000  0.0000000e+000  0.0000000e+000  0.0000000e+000  0.0000000e+000  0.0000000e+000  0.0000000e+000  0.0000000e+000  0.0000000e+000  0.0000000e+000  0.0000000e+000  0.0000000e+000  0.0000000e+000  0.0000000e+000  0.0000000e+000  0.0000000e+000  0.0000000e+000  0.0000000e+000  0.0000000e+000  0.0000000e+000  0.0000000e+000  0.0000000e+000  0.0000000e+000  0.0000000e+000  0.0000000e+000  0.0000000e+000  0.0000000e+000  0.0000000e+000  0.0000000e+000  0.0000000e+000  0.0000000e+000  0.0000000e+000  0.0000000e+000  0.0000000e+000  0.0000000e+000  0.0000000e+000  0.0000000e+000  0.0000000e+000  0.0000000e+000  0.0000000e+000  0.0000000e+000  0.0000000e+000  0.0000000e+000  0.0000000e+000  0.0000000e+000  0.0000000e+000  0.0000000e+000  0.0000000e+000  0.0000000e+000  0.0000000e+000  0.0000000e+000  0.0000000e+000  0.0000000e+000  0.0000000e+000  0.0000000e+000  0.0000000e+000  0.0000000e+000  0.0000000e+000  0.0000000e+000  0.0000000e+000  0.0000000e+000  0.0000000e+000  0.0000000e+000  0.0000000e+000  0.0000000e+000  0.0000000e+000  0.0000000e+000  0.0000000e+000  0.0000000e+000  0.0000000e+000  0.0000000e+000  0.0000000e+000  0.0000000e+000  0.0000000e+000  0.0000000e+000  0.0000000e+000  0.0000000e+000  0.0000000e+000  0.0000000e+000  0.0000000e+000  0.0000000e+000  0.0000000e+000  0.0000000e+000  0.0000000e+000  0.0000000e+000  0.0000000e+000  0.0000000e+000  0.0000000e+000  0.0000000e+000  0.0000000e+000  0.0000000e+000  0.0000000e+000  0.0000000e+000  0.0000000e+000  0.0000000e+000  0.0000000e+000  0.0000000e+000  0.0000000e+000  0.0000000e+000  0.0000000e+000  0.0000000e+000  0.0000000e+000  0.0000000e+000  0.0000000e+000  0.0000000e+000  0.0000000e+000  0.0000000e+000  0.0000000e+000  0.0000000e+000  0.0000000e+000  0.0000000e+000  0.0000000e+000  0.0000000e+000  0.0000000e+000  0.0000000e+000  0.0000000e+000  0.0000000e+000  0.0000000e+000  0.0000000e+000  0.0000000e+000  0.0000000e+000  0.0000000e+000  0.0000000e+000  0.0000000e+000  0.0000000e+000  0.0000000e+000  0.0000000e+000  0.0000000e+000  0.0000000e+000  0.0000000e+000  0.0000000e+000  0.0000000e+000  0.0000000e+000  0.0000000e+000  0.0000000e+000  0.0000000e+000  0.0000000e+000  0.0000000e+000  0.0000000e+000  0.0000000e+000  0.0000000e+000  0.0000000e+000  0.0000000e+000  0.0000000e+000  0.0000000e+000  0.0000000e+000  0.0000000e+000  0.0000000e+000  0.0000000e+000  0.0000000e+000  0.0000000e+000  0.0000000e+000  0.0000000e+000  0.0000000e+000  0.0000000e+000  0.0000000e+000  0.0000000e+000  0.0000000e+000  0.0000000e+000  0.0000000e+000  0.0000000e+000  0.0000000e+000  0.0000000e+000  0.0000000e+000  0.0000000e+000  0.0000000e+000  0.0000000e+000  0.0000000e+000  0.0000000e+000  0.0000000e+000  0.0000000e+000  0.0000000e+000  0.0000000e+000  0.0000000e+000  0.0000000e+000  0.0000000e+000  0.0000000e+000  0.0000000e+000  0.0000000e+000  0.0000000e+000  0.0000000e+000  0.0000000e+000  0.0000000e+000  0.0000000e+000  0.0000000e+000  0.0000000e+000  0.0000000e+000  0.0000000e+000  0.0000000e+000  0.0000000e+000  0.0000000e+000  0.0000000e+000  0.0000000e+000  0.0000000e+000  0.0000000e+000  0.0000000e+000  0.0000000e+000  0.0000000e+000  0.0000000e+000  0.0000000e+000  0.0000000e+000  0.0000000e+000  0.0000000e+000  0.0000000e+000  0.0000000e+000  0.0000000e+000  0.0000000e+000  0.0000000e+000  0.0000000e+000  0.0000000e+000  0.0000000e+000  0.0000000e+000  0.0000000e+000  0.0000000e+000  0.0000000e+000  0.0000000e+000  0.0000000e+000  0.0000000e+000  0.0000000e+000  0.0000000e+000  0.0000000e+000  0.0000000e+000  0.0000000e+000  0.0000000e+000  0.0000000e+000  0.0000000e+000  0.0000000e+000  0.0000000e+000  0.0000000e+000  0.0000000e+000  0.0000000e+000  0.0000000e+000  0.0000000e+000  0.0000000e+000  0.0000000e+000  0.0000000e+000  0.0000000e+000  0.0000000e+000  0.0000000e+000  0.0000000e+000  0.0000000e+000  0.0000000e+000  0.0000000e+000  0.0000000e+000  0.0000000e+000  0.0000000e+000  0.0000000e+000  0.0000000e+000  0.0000000e+000  0.0000000e+000  0.0000000e+000  0.0000000e+000  0.0000000e+000  0.0000000e+000  0.0000000e+000  0.0000000e+000  0.0000000e+000  0.0000000e+000  0.0000000e+000  0.0000000e+000  0.0000000e+000  0.0000000e+000  0.0000000e+000  0.0000000e+000  0.0000000e+000  0.0000000e+000  0.0000000e+000  0.0000000e+000  0.0000000e+000  0.0000000e+000  0.0000000e+000  0.0000000e+000  0.0000000e+000  0.0000000e+000  0.0000000e+000  0.0000000e+000  0.0000000e+000  0.0000000e+000  0.0000000e+000  0.0000000e+000  0.0000000e+000  0.0000000e+000  0.0000000e+000  0.0000000e+000  0.0000000e+000  0.0000000e+000  0.0000000e+000  0.0000000e+000  0.0000000e+000  0.0000000e+000  0.0000000e+000  0.0000000e+000  0.0000000e+000  0.0000000e+000  0.0000000e+000  0.0000000e+000  0.0000000e+000  0.0000000e+000  0.0000000e+000  0.0000000e+000  0.0000000e+000  0.0000000e+000  0.0000000e+000  0.0000000e+000  0.0000000e+000  0.0000000e+000  0.0000000e+000  0.0000000e+000  0.0000000e+000  0.0000000e+000  0.0000000e+000  0.0000000e+000  0.0000000e+000  0.0000000e+000  0.0000000e+000  0.0000000e+000  0.0000000e+000  0.0000000e+000  0.0000000e+000  0.0000000e+000  0.0000000e+000  0.0000000e+000  0.0000000e+000  0.0000000e+000  0.0000000e+000  0.0000000e+000  0.0000000e+000  0.0000000e+000  0.0000000e+000  0.0000000e+000  0.0000000e+000  0.0000000e+000  0.0000000e+000  0.0000000e+000  0.0000000e+000  0.0000000e+000  0.0000000e+000  0.0000000e+000  0.0000000e+000  0.0000000e+000  0.0000000e+000  0.0000000e+000  0.0000000e+000  0.0000000e+000  0.0000000e+000  0.0000000e+000  0.0000000e+000  0.0000000e+000  0.0000000e+000  0.0000000e+000  0.0000000e+000  0.0000000e+000  0.0000000e+000  0.0000000e+000  0.0000000e+000  0.0000000e+000  0.0000000e+000  0.0000000e+000  0.0000000e+000  0.0000000e+000  0.0000000e+000  0.0000000e+000  0.0000000e+000  0.0000000e+000  0.0000000e+000  0.0000000e+000  0.0000000e+000  0.0000000e+000  0.0000000e+000  0.0000000e+000  0.0000000e+000  0.0000000e+000  0.0000000e+000  0.0000000e+000  0.0000000e+000  0.0000000e+000  0.0000000e+000  0.0000000e+000
  0.0000000e+000  0.0000000e+000  0.0000000e+000  0.0000000e+000  0.0000000e+000  0.0000000e+000  0.0000000e+000  0.0000000e+000  0.0000000e+000  0.0000000e+000  0.0000000e+000  0.0000000e+000  0.0000000e+000  0.0000000e+000  0.0000000e+000  0.0000000e+000  0.0000000e+000  0.0000000e+000  0.0000000e+000  0.0000000e+000  0.0000000e+000  0.0000000e+000  0.0000000e+000  0.0000000e+000  0.0000000e+000  0.0000000e+000  0.0000000e+000  0.0000000e+000  0.0000000e+000  0.0000000e+000  0.0000000e+000  0.0000000e+000  0.0000000e+000  0.0000000e+000  0.0000000e+000  0.0000000e+000  0.0000000e+000  0.0000000e+000  0.0000000e+000  0.0000000e+000  0.0000000e+000  0.0000000e+000  0.0000000e+000  0.0000000e+000  0.0000000e+000  0.0000000e+000  0.0000000e+000  0.0000000e+000  0.0000000e+000  0.0000000e+000  0.0000000e+000  0.0000000e+000  0.0000000e+000  0.0000000e+000  0.0000000e+000  0.0000000e+000  0.0000000e+000  0.0000000e+000  0.0000000e+000  0.0000000e+000  0.0000000e+000  0.0000000e+000  0.0000000e+000  0.0000000e+000  0.0000000e+000  0.0000000e+000  0.0000000e+000  0.0000000e+000  0.0000000e+000  0.0000000e+000  0.0000000e+000  0.0000000e+000  0.0000000e+000  0.0000000e+000  0.0000000e+000  0.0000000e+000  0.0000000e+000  0.0000000e+000  0.0000000e+000  0.0000000e+000  0.0000000e+000  0.0000000e+000  0.0000000e+000  0.0000000e+000  0.0000000e+000  0.0000000e+000  0.0000000e+000  0.0000000e+000  0.0000000e+000  0.0000000e+000  0.0000000e+000  0.0000000e+000  0.0000000e+000  0.0000000e+000  0.0000000e+000  0.0000000e+000  0.0000000e+000  0.0000000e+000  0.0000000e+000  0.0000000e+000  0.0000000e+000  0.0000000e+000  0.0000000e+000  0.0000000e+000  0.0000000e+000  0.0000000e+000  0.0000000e+000  0.0000000e+000  0.0000000e+000  0.0000000e+000  0.0000000e+000  0.0000000e+000  0.0000000e+000  0.0000000e+000  0.0000000e+000  0.0000000e+000  0.0000000e+000  0.0000000e+000  0.0000000e+000  0.0000000e+000  0.0000000e+000  0.0000000e+000  0.0000000e+000  0.0000000e+000  0.0000000e+000  0.0000000e+000  0.0000000e+000  0.0000000e+000  0.0000000e+000  0.0000000e+000  0.0000000e+000  0.0000000e+000  0.0000000e+000  0.0000000e+000  0.0000000e+000  0.0000000e+000  0.0000000e+000  0.0000000e+000  0.0000000e+000  0.0000000e+000  0.0000000e+000  0.0000000e+000  0.0000000e+000  0.0000000e+000  0.0000000e+000  0.0000000e+000  0.0000000e+000  0.0000000e+000  0.0000000e+000  0.0000000e+000  0.0000000e+000  0.0000000e+000  0.0000000e+000  0.0000000e+000  0.0000000e+000  0.0000000e+000  0.0000000e+000  0.0000000e+000  0.0000000e+000  0.0000000e+000  0.0000000e+000  0.0000000e+000  0.0000000e+000  0.0000000e+000  0.0000000e+000  0.0000000e+000  0.0000000e+000  0.0000000e+000  0.0000000e+000  0.0000000e+000  0.0000000e+000  0.0000000e+000  0.0000000e+000  0.0000000e+000  0.0000000e+000  0.0000000e+000  0.0000000e+000  0.0000000e+000  0.0000000e+000  0.0000000e+000  0.0000000e+000  0.0000000e+000  0.0000000e+000  0.0000000e+000  0.0000000e+000  0.0000000e+000  0.0000000e+000  0.0000000e+000  0.0000000e+000  0.0000000e+000  0.0000000e+000  0.0000000e+000  0.0000000e+000  0.0000000e+000  0.0000000e+000  0.0000000e+000  0.0000000e+000  0.0000000e+000  0.0000000e+000  0.0000000e+000  0.0000000e+000  0.0000000e+000  0.0000000e+000  0.0000000e+000  0.0000000e+000  0.0000000e+000  0.0000000e+000  0.0000000e+000  0.0000000e+000  0.0000000e+000  0.0000000e+000  0.0000000e+000  0.0000000e+000  0.0000000e+000  0.0000000e+000  0.0000000e+000  0.0000000e+000  0.0000000e+000  0.0000000e+000  0.0000000e+000  0.0000000e+000  0.0000000e+000  0.0000000e+000  0.0000000e+000  0.0000000e+000  0.0000000e+000  0.0000000e+000  0.0000000e+000  0.0000000e+000  0.0000000e+000  0.0000000e+000  0.0000000e+000  0.0000000e+000  0.0000000e+000  0.0000000e+000  0.0000000e+000  0.0000000e+000  0.0000000e+000  0.0000000e+000  0.0000000e+000  0.0000000e+000  0.0000000e+000  0.0000000e+000  0.0000000e+000  0.0000000e+000  0.0000000e+000  0.0000000e+000  0.0000000e+000  0.0000000e+000  0.0000000e+000  0.0000000e+000  0.0000000e+000  0.0000000e+000  0.0000000e+000  0.0000000e+000  0.0000000e+000  0.0000000e+000  0.0000000e+000  0.0000000e+000  0.0000000e+000  0.0000000e+000  0.0000000e+000  0.0000000e+000  0.0000000e+000  0.0000000e+000  0.0000000e+000  0.0000000e+000  0.0000000e+000  0.0000000e+000  0.0000000e+000  0.0000000e+000  0.0000000e+000  0.0000000e+000  0.0000000e+000  0.0000000e+000  0.0000000e+000  0.0000000e+000  0.0000000e+000  0.0000000e+000  0.0000000e+000  0.0000000e+000  0.0000000e+000  0.0000000e+000  0.0000000e+000  0.0000000e+000  0.0000000e+000  0.0000000e+000  0.0000000e+000  0.0000000e+000  0.0000000e+000  0.0000000e+000  0.0000000e+000  0.0000000e+000  0.0000000e+000  0.0000000e+000  0.0000000e+000  0.0000000e+000  0.0000000e+000  0.0000000e+000  0.0000000e+000  0.0000000e+000  0.0000000e+000  0.0000000e+000  0.0000000e+000  0.0000000e+000  0.0000000e+000  0.0000000e+000  0.0000000e+000  0.0000000e+000  0.0000000e+000  0.0000000e+000  0.0000000e+000  0.0000000e+000  0.0000000e+000  0.0000000e+000  0.0000000e+000  0.0000000e+000  0.0000000e+000  0.0000000e+000  0.0000000e+000  0.0000000e+000  0.0000000e+000  0.0000000e+000  0.0000000e+000  0.0000000e+000  0.0000000e+000  0.0000000e+000  0.0000000e+000  0.0000000e+000  0.0000000e+000  0.0000000e+000  0.0000000e+000  0.0000000e+000  0.0000000e+000  0.0000000e+000  0.0000000e+000  0.0000000e+000  0.0000000e+000  0.0000000e+000  0.0000000e+000  0.0000000e+000  0.0000000e+000  0.0000000e+000  0.0000000e+000  0.0000000e+000  0.0000000e+000  0.0000000e+000  0.0000000e+000  0.0000000e+000  0.0000000e+000  0.0000000e+000  0.0000000e+000  0.0000000e+000  0.0000000e+000  0.0000000e+000  0.0000000e+000  0.0000000e+000  0.0000000e+000  0.0000000e+000  0.0000000e+000  0.0000000e+000  0.0000000e+000  0.0000000e+000  0.0000000e+000  0.0000000e+000  0.0000000e+000  0.0000000e+000  0.0000000e+000  0.0000000e+000  0.0000000e+000  0.0000000e+000  0.0000000e+000  0.0000000e+000  0.0000000e+000  0.0000000e+000  0.0000000e+000  0.0000000e+000  0.0000000e+000  0.0000000e+000  0.0000000e+000  0.0000000e+000  0.0000000e+000  0.0000000e+000  0.0000000e+000  0.0000000e+000  0.0000000e+000  0.0000000e+000  0.0000000e+000  0.0000000e+000  0.0000000e+000  0.0000000e+000  0.0000000e+000  0.0000000e+000  0.0000000e+000  0.0000000e+000  0.0000000e+000  0.0000000e+000  0.0000000e+000  0.0000000e+000  0.0000000e+000  0.0000000e+000  0.0000000e+000  0.0000000e+000  0.0000000e+000  0.0000000e+000  0.0000000e+000  0.0000000e+000  0.0000000e+000  0.0000000e+000  0.0000000e+000  0.0000000e+000  0.0000000e+000  0.0000000e+000  0.0000000e+000  0.0000000e+000  0.0000000e+000  0.0000000e+000  0.0000000e+000  0.0000000e+000  0.0000000e+000  0.0000000e+000  0.0000000e+000  0.0000000e+000  0.0000000e+000  0.0000000e+000  0.0000000e+000  0.0000000e+000  0.0000000e+000  0.0000000e+000  0.0000000e+000  0.0000000e+000  0.0000000e+000  0.0000000e+000  0.0000000e+000  0.0000000e+000  0.0000000e+000  0.0000000e+000  0.0000000e+000  0.0000000e+000  0.0000000e+000  0.0000000e+000  0.0000000e+000  0.0000000e+000  0.0000000e+000  0.0000000e+000  0.0000000e+000  0.0000000e+000  0.0000000e+000  0.0000000e+000  0.0000000e+000  0.0000000e+000  0.0000000e+000  0.0000000e+000  0.0000000e+000  0.0000000e+000  0.0000000e+000  0.0000000e+000  0.0000000e+000  0.0000000e+000  0.0000000e+000  0.0000000e+000  0.0000000e+000  0.0000000e+000  0.0000000e+000  0.0000000e+000  0.0000000e+000  0.0000000e+000  0.0000000e+000  0.0000000e+000  0.0000000e+000  0.0000000e+000  0.0000000e+000  0.0000000e+000  0.0000000e+000  0.0000000e+000  0.0000000e+000  0.0000000e+000  0.0000000e+000  0.0000000e+000  0.0000000e+000  0.0000000e+000  0.0000000e+000  0.0000000e+000  0.0000000e+000  0.0000000e+000  0.0000000e+000  0.0000000e+000  0.0000000e+000  0.0000000e+000  0.0000000e+000  0.0000000e+000  0.0000000e+000  0.0000000e+000  0.0000000e+000  0.0000000e+000  0.0000000e+000  0.0000000e+000  0.0000000e+000  0.0000000e+000  0.0000000e+000  0.0000000e+000  0.0000000e+000  0.0000000e+000  0.0000000e+000  0.0000000e+000  0.0000000e+000  0.0000000e+000  0.0000000e+000  0.0000000e+000  0.0000000e+000  0.0000000e+000  0.0000000e+000  0.0000000e+000  0.0000000e+000  0.0000000e+000  0.0000000e+000  0.0000000e+000  0.0000000e+000  0.0000000e+000  0.0000000e+000  0.0000000e+000  0.0000000e+000  0.0000000e+000  0.0000000e+000  0.0000000e+000  0.0000000e+000  0.0000000e+000  0.0000000e+000  0.0000000e+000  0.0000000e+000  0.0000000e+000  0.0000000e+000  0.0000000e+000  0.0000000e+000  0.0000000e+000  0.0000000e+000  0.0000000e+000  0.0000000e+000  0.0000000e+000  0.0000000e+000  0.0000000e+000  0.0000000e+000  0.0000000e+000  0.0000000e+000  0.0000000e+000  0.0000000e+000  0.0000000e+000  0.0000000e+000  0.0000000e+000  0.0000000e+000  0.0000000e+000  0.0000000e+000  0.0000000e+000  0.0000000e+000  0.0000000e+000  0.0000000e+000  0.0000000e+000  0.0000000e+000  0.0000000e+000  0.0000000e+000  0.0000000e+000  0.0000000e+000  0.0000000e+000  0.0000000e+000  0.0000000e+000  0.0000000e+000  0.0000000e+000  0.0000000e+000  0.0000000e+000  0.0000000e+000  0.0000000e+000  0.0000000e+000  0.0000000e+000  0.0000000e+000  0.0000000e+000  0.0000000e+000  0.0000000e+000  0.0000000e+000  0.0000000e+000  0.0000000e+000  0.0000000e+000  0.0000000e+000  0.0000000e+000  0.0000000e+000  0.0000000e+000  0.0000000e+000  0.0000000e+000  0.0000000e+000  0.0000000e+000  0.0000000e+000  0.0000000e+000  0.0000000e+000  0.0000000e+000  0.0000000e+000  0.0000000e+000  0.0000000e+000  0.0000000e+000  0.0000000e+000  0.0000000e+000  0.0000000e+000  0.0000000e+000  0.0000000e+000  0.0000000e+000  0.0000000e+000  0.0000000e+000  0.0000000e+000  0.0000000e+000  0.0000000e+000  0.0000000e+000  0.0000000e+000  0.0000000e+000  0.0000000e+000  0.0000000e+000  0.0000000e+000  0.0000000e+000  0.0000000e+000  0.0000000e+000  0.0000000e+000  0.0000000e+000  0.0000000e+000  0.0000000e+000  0.0000000e+000  0.0000000e+000  0.0000000e+000  0.0000000e+000  0.0000000e+000  0.0000000e+000  0.0000000e+000  0.0000000e+000  0.0000000e+000  0.0000000e+000  0.0000000e+000  0.0000000e+000  0.0000000e+000  0.0000000e+000  0.0000000e+000  0.0000000e+000  0.0000000e+000  0.0000000e+000  0.0000000e+000  0.0000000e+000  0.0000000e+000  0.0000000e+000  0.0000000e+000  0.0000000e+000  0.0000000e+000  0.0000000e+000  0.0000000e+000  0.0000000e+000  0.0000000e+000  0.0000000e+000  0.0000000e+000  0.0000000e+000  0.0000000e+000  0.0000000e+000  0.0000000e+000  0.0000000e+000  0.0000000e+000  0.0000000e+000  0.0000000e+000  0.0000000e+000  0.0000000e+000  0.0000000e+000  0.0000000e+000  0.0000000e+000  0.0000000e+000  0.0000000e+000  0.0000000e+000  0.0000000e+000  0.0000000e+000  0.0000000e+000  0.0000000e+000  0.0000000e+000  0.0000000e+000  0.0000000e+000  0.0000000e+000  0.0000000e+000  0.0000000e+000  0.0000000e+000  0.0000000e+000  0.0000000e+000  0.0000000e+000  0.0000000e+000  0.0000000e+000  0.0000000e+000  0.0000000e+000  0.0000000e+000  0.0000000e+000  0.0000000e+000  0.0000000e+000  0.0000000e+000  0.0000000e+000  0.0000000e+000  0.0000000e+000  0.0000000e+000  0.0000000e+000  0.0000000e+000  0.0000000e+000  0.0000000e+000  0.0000000e+000  0.0000000e+000  0.0000000e+000  0.0000000e+000  0.0000000e+000  0.0000000e+000  0.0000000e+000  0.0000000e+000  0.0000000e+000  0.0000000e+000  0.0000000e+000  0.0000000e+000  0.0000000e+000  0.0000000e+000  0.0000000e+000  0.0000000e+000  0.0000000e+000  0.0000000e+000  0.0000000e+000  0.0000000e+000  0.0000000e+000  0.0000000e+000  0.0000000e+000  0.0000000e+000  0.0000000e+000  0.0000000e+000  0.0000000e+000  0.0000000e+000  0.0000000e+000  0.0000000e+000  0.0000000e+000  0.0000000e+000  0.0000000e+000  0.0000000e+000  0.0000000e+000  0.0000000e+000  0.0000000e+000  0.0000000e+000  0.0000000e+000  0.0000000e+000  0.0000000e+000  0.0000000e+000  0.0000000e+000  0.0000000e+000  0.0000000e+000  0.0000000e+000  0.0000000e+000  0.0000000e+000  0.0000000e+000  0.0000000e+000  0.0000000e+000  0.0000000e+000  0.0000000e+000  0.0000000e+000  0.0000000e+000  0.0000000e+000  0.0000000e+000  0.0000000e+000  0.0000000e+000  0.0000000e+000  0.0000000e+000  0.0000000e+000  0.0000000e+000  0.0000000e+000  0.0000000e+000  0.0000000e+000  0.0000000e+000  0.0000000e+000  0.0000000e+000  0.0000000e+000  0.0000000e+000  0.0000000e+000  0.0000000e+000  0.0000000e+000  0.0000000e+000  0.0000000e+000  0.0000000e+000  0.0000000e+000  0.0000000e+000  0.0000000e+000  0.0000000e+000  0.0000000e+000  0.0000000e+000  0.0000000e+000  0.0000000e+000  0.0000000e+000  0.0000000e+000  0.0000000e+000  0.0000000e+000  0.0000000e+000  0.0000000e+000  0.0000000e+000  0.0000000e+000  0.0000000e+000  0.0000000e+000  0.0000000e+000  0.0000000e+000  0.0000000e+000  0.0000000e+000  0.0000000e+000  0.0000000e+000  0.0000000e+000  0.0000000e+000  0.0000000e+000  0.0000000e+000  0.0000000e+000  0.0000000e+000  0.0000000e+000  0.0000000e+000  0.0000000e+000  0.0000000e+000  0.0000000e+000  0.0000000e+000  0.0000000e+000  0.0000000e+000  0.0000000e+000  0.0000000e+000  0.0000000e+000  0.0000000e+000  0.0000000e+000  0.0000000e+000  0.0000000e+000  0.0000000e+000  0.0000000e+000  0.0000000e+000  0.0000000e+000  0.0000000e+000  0.0000000e+000  0.0000000e+000  0.0000000e+000  0.0000000e+000  0.0000000e+000  0.0000000e+000  0.0000000e+000  0.0000000e+000  0.0000000e+000  0.0000000e+000  0.0000000e+000  0.0000000e+000  0.0000000e+000  0.0000000e+000  0.0000000e+000  0.0000000e+000  0.0000000e+000  0.0000000e+000  0.0000000e+000  0.0000000e+000  0.0000000e+000  0.0000000e+000  0.0000000e+000  0.0000000e+000  0.0000000e+000  0.0000000e+000  0.0000000e+000  0.0000000e+000  0.0000000e+000  0.0000000e+000  0.0000000e+000  0.0000000e+000  0.0000000e+000  0.0000000e+000  0.0000000e+000  0.0000000e+000  0.0000000e+000  0.0000000e+000  0.0000000e+000  0.0000000e+000  0.0000000e+000  0.0000000e+000  0.0000000e+000  0.0000000e+000  0.0000000e+000  0.0000000e+000  0.0000000e+000  0.0000000e+000  0.0000000e+000  0.0000000e+000  0.0000000e+000  0.0000000e+000  0.0000000e+000  0.0000000e+000  0.0000000e+000  0.0000000e+000  0.0000000e+000  0.0000000e+000  0.0000000e+000  0.0000000e+000  0.0000000e+000  0.0000000e+000  0.0000000e+000  0.0000000e+000  0.0000000e+000  0.0000000e+000  0.0000000e+000  0.0000000e+000  0.0000000e+000  0.0000000e+000  0.0000000e+000  0.0000000e+000  0.0000000e+000  0.0000000e+000  0.0000000e+000  0.0000000e+000  0.0000000e+000  0.0000000e+000  0.0000000e+000  0.0000000e+000  0.0000000e+000  0.0000000e+000  0.0000000e+000  0.0000000e+000  0.0000000e+000  0.0000000e+000  0.0000000e+000  0.0000000e+000  0.0000000e+000  0.0000000e+000  0.0000000e+000  0.0000000e+000  0.0000000e+000  0.0000000e+000  0.0000000e+000  0.0000000e+000  0.0000000e+000  0.0000000e+000  0.0000000e+000  0.0000000e+000  0.0000000e+000  0.0000000e+000  0.0000000e+000  0.0000000e+000  0.0000000e+000  0.0000000e+000  0.0000000e+000  0.0000000e+000  0.0000000e+000  0.0000000e+000  0.0000000e+000  0.0000000e+000  0.0000000e+000  0.0000000e+000  0.0000000e+000  0.0000000e+000  0.0000000e+000  0.0000000e+000  0.0000000e+000  0.0000000e+000  0.0000000e+000  0.0000000e+000  0.0000000e+000  0.0000000e+000  0.0000000e+000  0.0000000e+000  0.0000000e+000  0.0000000e+000  0.0000000e+000  0.0000000e+000  0.0000000e+000  0.0000000e+000  0.0000000e+000  0.0000000e+000  0.0000000e+000  0.0000000e+000  0.0000000e+000  0.0000000e+000  0.0000000e+000  0.0000000e+000  0.0000000e+000  0.0000000e+000  0.0000000e+000  0.0000000e+000  0.0000000e+000  0.0000000e+000  0.0000000e+000  0.0000000e+000  0.0000000e+000  0.0000000e+000  0.0000000e+000  0.0000000e+000  0.0000000e+000  0.0000000e+000  0.0000000e+000  0.0000000e+000  0.0000000e+000  0.0000000e+000  0.0000000e+000  0.0000000e+000  0.0000000e+000  0.0000000e+000  0.0000000e+000  0.0000000e+000  0.0000000e+000  0.0000000e+000  0.0000000e+000  0.0000000e+000  0.0000000e+000  0.0000000e+000  0.0000000e+000  0.0000000e+000  0.0000000e+000  0.0000000e+000  0.0000000e+000  0.0000000e+000  0.0000000e+000  0.0000000e+000  0.0000000e+000  0.0000000e+000  0.0000000e+000  0.0000000e+000  0.0000000e+000  0.0000000e+000  0.0000000e+000  0.0000000e+000  0.0000000e+000  0.0000000e+000  0.0000000e+000  0.0000000e+000  0.0000000e+000  0.0000000e+000  0.0000000e+000  0.0000000e+000  0.0000000e+000  0.0000000e+000  0.0000000e+000  0.0000000e+000  0.0000000e+000  0.0000000e+000  0.0000000e+000  0.0000000e+000  0.0000000e+000  0.0000000e+000  0.0000000e+000  0.0000000e+000
  0.0000000e+000  0.0000000e+000  0.0000000e+000  0.0000000e+000  0.0000000e+000  0.0000000e+000  0.0000000e+000  0.0000000e+000  0.0000000e+000  0.0000000e+000  0.0000000e+000  0.0000000e+000  0.0000000e+000  0.0000000e+000  0.0000000e+000  0.0000000e+000  0.0000000e+000  0.0000000e+000  0.0000000e+000  0.0000000e+000  0.0000000e+000  0.0000000e+000  0.0000000e+000  0.0000000e+000  0.0000000e+000  0.0000000e+000  0.0000000e+000  0.0000000e+000  0.0000000e+000  0.0000000e+000  0.0000000e+000  0.0000000e+000  0.0000000e+000  0.0000000e+000  0.0000000e+000  0.0000000e+000  0.0000000e+000  0.0000000e+000  0.0000000e+000  0.0000000e+000  0.0000000e+000  0.0000000e+000  0.0000000e+000  0.0000000e+000  0.0000000e+000  0.0000000e+000  0.0000000e+000  0.0000000e+000  0.0000000e+000  0.0000000e+000  0.0000000e+000  0.0000000e+000  0.0000000e+000  0.0000000e+000  0.0000000e+000  0.0000000e+000  0.0000000e+000  0.0000000e+000  0.0000000e+000  0.0000000e+000  0.0000000e+000  0.0000000e+000  0.0000000e+000  0.0000000e+000  0.0000000e+000  0.0000000e+000  0.0000000e+000  0.0000000e+000  0.0000000e+000  0.0000000e+000  0.0000000e+000  0.0000000e+000  0.0000000e+000  0.0000000e+000  0.0000000e+000  0.0000000e+000  0.0000000e+000  0.0000000e+000  0.0000000e+000  0.0000000e+000  0.0000000e+000  0.0000000e+000  0.0000000e+000  0.0000000e+000  0.0000000e+000  0.0000000e+000  0.0000000e+000  0.0000000e+000  0.0000000e+000  0.0000000e+000  0.0000000e+000  0.0000000e+000  0.0000000e+000  0.0000000e+000  0.0000000e+000  0.0000000e+000  0.0000000e+000  0.0000000e+000  0.0000000e+000  0.0000000e+000  0.0000000e+000  0.0000000e+000  0.0000000e+000  0.0000000e+000  0.0000000e+000  0.0000000e+000  0.0000000e+000  0.0000000e+000  0.0000000e+000  0.0000000e+000  0.0000000e+000  0.0000000e+000  0.0000000e+000  0.0000000e+000  0.0000000e+000  0.0000000e+000  0.0000000e+000  0.0000000e+000  0.0000000e+000  0.0000000e+000  0.0000000e+000  0.0000000e+000  0.0000000e+000  0.0000000e+000  0.0000000e+000  0.0000000e+000  0.0000000e+000  0.0000000e+000  0.0000000e+000  0.0000000e+000  0.0000000e+000  0.0000000e+000  0.0000000e+000  0.0000000e+000  0.0000000e+000  0.0000000e+000  0.0000000e+000  0.0000000e+000  0.0000000e+000  0.0000000e+000  0.0000000e+000  0.0000000e+000  0.0000000e+000  0.0000000e+000  0.0000000e+000  0.0000000e+000  0.0000000e+000  0.0000000e+000  0.0000000e+000  0.0000000e+000  0.0000000e+000  0.0000000e+000  0.0000000e+000  0.0000000e+000  0.0000000e+000  0.0000000e+000  0.0000000e+000  0.0000000e+000  0.0000000e+000  0.0000000e+000  0.0000000e+000  0.0000000e+000  0.0000000e+000  0.0000000e+000  0.0000000e+000  0.0000000e+000  0.0000000e+000  0.0000000e+000  0.0000000e+000  0.0000000e+000  0.0000000e+000  0.0000000e+000  0.0000000e+000  0.0000000e+000  0.0000000e+000  0.0000000e+000  0.0000000e+000  0.0000000e+000  0.0000000e+000  0.0000000e+000  0.0000000e+000  0.0000000e+000  0.0000000e+000  0.0000000e+000  0.0000000e+000  0.0000000e+000  0.0000000e+000  0.0000000e+000  0.0000000e+000  0.0000000e+000  0.0000000e+000  0.0000000e+000  0.0000000e+000  0.0000000e+000  0.0000000e+000  0.0000000e+000  0.0000000e+000  0.0000000e+000  0.0000000e+000  0.0000000e+000  0.0000000e+000  0.0000000e+000  0.0000000e+000  0.0000000e+000  0.0000000e+000  0.0000000e+000  0.0000000e+000  0.0000000e+000  0.0000000e+000  0.0000000e+000  0.0000000e+000  0.0000000e+000  0.0000000e+000  0.0000000e+000  0.0000000e+000  0.0000000e+000  0.0000000e+000  0.0000000e+000  0.0000000e+000  0.0000000e+000  0.0000000e+000  0.0000000e+000  0.0000000e+000  0.0000000e+000  0.0000000e+000  0.0000000e+000  0.0000000e+000  0.0000000e+000  0.0000000e+000  0.0000000e+000  0.0000000e+000  0.0000000e+000  0.0000000e+000  0.0000000e+000  0.0000000e+000  0.0000000e+000  0.0000000e+000  0.0000000e+000  0.0000000e+000  0.0000000e+000  0.0000000e+000  0.0000000e+000  0.0000000e+000  0.0000000e+000  0.0000000e+000  0.0000000e+000  0.0000000e+000  0.0000000e+000  0.0000000e+000  0.0000000e+000  0.0000000e+000  0.0000000e+000  0.0000000e+000  0.0000000e+000  0.0000000e+000  0.0000000e+000  0.0000000e+000  0.0000000e+000  0.0000000e+000  0.0000000e+000  0.0000000e+000  0.0000000e+000  0.0000000e+000  0.0000000e+000  0.0000000e+000  0.0000000e+000  0.0000000e+000  0.0000000e+000  0.0000000e+000  0.0000000e+000  0.0000000e+000  0.0000000e+000  0.0000000e+000  0.0000000e+000  0.0000000e+000  0.0000000e+000  0.0000000e+000  0.0000000e+000  0.0000000e+000  0.0000000e+000  0.0000000e+000  0.0000000e+000  0.0000000e+000  0.0000000e+000  0.0000000e+000  0.0000000e+000  0.0000000e+000  0.0000000e+000  0.0000000e+000  0.0000000e+000  0.0000000e+000  0.0000000e+000  0.0000000e+000  0.0000000e+000  0.0000000e+000  0.0000000e+000  0.0000000e+000  0.0000000e+000  0.0000000e+000  0.0000000e+000  0.0000000e+000  0.0000000e+000  0.0000000e+000  0.0000000e+000  0.0000000e+000  0.0000000e+000  0.0000000e+000  0.0000000e+000  0.0000000e+000  0.0000000e+000  0.0000000e+000  0.0000000e+000  0.0000000e+000  0.0000000e+000  0.0000000e+000  0.0000000e+000  0.0000000e+000  0.0000000e+000  0.0000000e+000  0.0000000e+000  0.0000000e+000  0.0000000e+000  0.0000000e+000  0.0000000e+000  0.0000000e+000  0.0000000e+000  0.0000000e+000  0.0000000e+000  0.0000000e+000  0.0000000e+000  0.0000000e+000  0.0000000e+000  0.0000000e+000  0.0000000e+000  0.0000000e+000  0.0000000e+000  0.0000000e+000  0.0000000e+000  0.0000000e+000  0.0000000e+000  0.0000000e+000  0.0000000e+000  0.0000000e+000  0.0000000e+000  0.0000000e+000  0.0000000e+000  0.0000000e+000  0.0000000e+000  0.0000000e+000  0.0000000e+000  0.0000000e+000  0.0000000e+000  0.0000000e+000  0.0000000e+000  0.0000000e+000  0.0000000e+000  0.0000000e+000  0.0000000e+000  0.0000000e+000  0.0000000e+000  0.0000000e+000  0.0000000e+000  0.0000000e+000  0.0000000e+000  0.0000000e+000  0.0000000e+000  0.0000000e+000  0.0000000e+000  0.0000000e+000  0.0000000e+000  0.0000000e+000  0.0000000e+000  0.0000000e+000  0.0000000e+000  0.0000000e+000  0.0000000e+000  0.0000000e+000  0.0000000e+000  0.0000000e+000  0.0000000e+000  0.0000000e+000  0.0000000e+000  0.0000000e+000  0.0000000e+000  0.0000000e+000  0.0000000e+000  0.0000000e+000  0.0000000e+000  0.0000000e+000  0.0000000e+000  0.0000000e+000  0.0000000e+000  0.0000000e+000  0.0000000e+000  0.0000000e+000  0.0000000e+000  0.0000000e+000  0.0000000e+000  0.0000000e+000  0.0000000e+000  0.0000000e+000  0.0000000e+000  0.0000000e+000  0.0000000e+000  0.0000000e+000  0.0000000e+000  0.0000000e+000  0.0000000e+000  0.0000000e+000  0.0000000e+000  0.0000000e+000  0.0000000e+000  0.0000000e+000  0.0000000e+000  0.0000000e+000  0.0000000e+000  0.0000000e+000  0.0000000e+000  0.0000000e+000  0.0000000e+000  0.0000000e+000  0.0000000e+000  0.0000000e+000  0.0000000e+000  0.0000000e+000  0.0000000e+000  0.0000000e+000  0.0000000e+000  0.0000000e+000  0.0000000e+000  0.0000000e+000  0.0000000e+000  0.0000000e+000  0.0000000e+000  0.0000000e+000  0.0000000e+000  0.0000000e+000  0.0000000e+000  0.0000000e+000  0.0000000e+000  0.0000000e+000  0.0000000e+000  0.0000000e+000  0.0000000e+000  0.0000000e+000  0.0000000e+000  0.0000000e+000  0.0000000e+000  0.0000000e+000  0.0000000e+000  0.0000000e+000  0.0000000e+000  0.0000000e+000  0.0000000e+000  0.0000000e+000  0.0000000e+000  0.0000000e+000  0.0000000e+000  0.0000000e+000  0.0000000e+000  0.0000000e+000  0.0000000e+000  0.0000000e+000  0.0000000e+000  0.0000000e+000  0.0000000e+000  0.0000000e+000  0.0000000e+000  0.0000000e+000  0.0000000e+000  0.0000000e+000  0.0000000e+000  0.0000000e+000  0.0000000e+000  0.0000000e+000  0.0000000e+000  0.0000000e+000  0.0000000e+000  0.0000000e+000  0.0000000e+000  0.0000000e+000  0.0000000e+000  0.0000000e+000  0.0000000e+000  0.0000000e+000  0.0000000e+000  0.0000000e+000  0.0000000e+000  0.0000000e+000  0.0000000e+000  0.0000000e+000  0.0000000e+000  0.0000000e+000  0.0000000e+000  0.0000000e+000  0.0000000e+000  0.0000000e+000  0.0000000e+000  0.0000000e+000  0.0000000e+000  0.0000000e+000  0.0000000e+000  0.0000000e+000  0.0000000e+000  0.0000000e+000  0.0000000e+000  0.0000000e+000  0.0000000e+000  0.0000000e+000  0.0000000e+000  0.0000000e+000  0.0000000e+000  0.0000000e+000  0.0000000e+000  0.0000000e+000  0.0000000e+000  0.0000000e+000  0.0000000e+000  0.0000000e+000  0.0000000e+000  0.0000000e+000  0.0000000e+000  0.0000000e+000  0.0000000e+000  0.0000000e+000  0.0000000e+000  0.0000000e+000  0.0000000e+000  0.0000000e+000  0.0000000e+000  0.0000000e+000  0.0000000e+000  0.0000000e+000  0.0000000e+000  0.0000000e+000  0.0000000e+000  0.0000000e+000  0.0000000e+000  0.0000000e+000  0.0000000e+000  0.0000000e+000  0.0000000e+000  0.0000000e+000  0.0000000e+000  0.0000000e+000  0.0000000e+000  0.0000000e+000  0.0000000e+000  0.0000000e+000  0.0000000e+000  0.0000000e+000  0.0000000e+000  0.0000000e+000  0.0000000e+000  0.0000000e+000  0.0000000e+000  0.0000000e+000  0.0000000e+000  0.0000000e+000  0.0000000e+000  0.0000000e+000  0.0000000e+000  0.0000000e+000  0.0000000e+000  0.0000000e+000  0.0000000e+000  0.0000000e+000  0.0000000e+000  0.0000000e+000  0.0000000e+000  0.0000000e+000  0.0000000e+000  0.0000000e+000  0.0000000e+000  0.0000000e+000  0.0000000e+000  0.0000000e+000  0.0000000e+000  0.0000000e+000  0.0000000e+000  0.0000000e+000  0.0000000e+000  0.0000000e+000  0.0000000e+000  0.0000000e+000  0.0000000e+000  0.0000000e+000  0.0000000e+000  0.0000000e+000  0.0000000e+000  0.0000000e+000  0.0000000e+000  0.0000000e+000  0.0000000e+000  0.0000000e+000  0.0000000e+000  0.0000000e+000  0.0000000e+000  0.0000000e+000  0.0000000e+000  0.0000000e+000  0.0000000e+000  0.0000000e+000  0.0000000e+000  0.0000000e+000  0.0000000e+000  0.0000000e+000  0.0000000e+000  0.0000000e+000  0.0000000e+000  0.0000000e+000  0.0000000e+000  0.0000000e+000  0.0000000e+000  0.0000000e+000  0.0000000e+000  0.0000000e+000  0.0000000e+000  0.0000000e+000  0.0000000e+000  0.0000000e+000  0.0000000e+000  0.0000000e+000  0.0000000e+000  0.0000000e+000  0.0000000e+000  0.0000000e+000  0.0000000e+000  0.0000000e+000  0.0000000e+000  0.0000000e+000  0.0000000e+000  0.0000000e+000  0.0000000e+000  0.0000000e+000  0.0000000e+000  0.0000000e+000  0.0000000e+000  0.0000000e+000  0.0000000e+000  0.0000000e+000  0.0000000e+000  0.0000000e+000  0.0000000e+000  0.0000000e+000  0.0000000e+000  0.0000000e+000  0.0000000e+000  0.0000000e+000  0.0000000e+000  0.0000000e+000  0.0000000e+000  0.0000000e+000  0.0000000e+000  0.0000000e+000  0.0000000e+000  0.0000000e+000  0.0000000e+000  0.0000000e+000  0.0000000e+000  0.0000000e+000  0.0000000e+000  0.0000000e+000  0.0000000e+000  0.0000000e+000  0.0000000e+000  0.0000000e+000  0.0000000e+000  0.0000000e+000  0.0000000e+000  0.0000000e+000  0.0000000e+000  0.0000000e+000  0.0000000e+000  0.0000000e+000  0.0000000e+000  0.0000000e+000  0.0000000e+000  0.0000000e+000  0.0000000e+000  0.0000000e+000  0.0000000e+000  0.0000000e+000  0.0000000e+000  0.0000000e+000  0.0000000e+000  0.0000000e+000  0.0000000e+000  0.0000000e+000  0.0000000e+000  0.0000000e+000  0.0000000e+000  0.0000000e+000  0.0000000e+000  0.0000000e+000  0.0000000e+000  0.0000000e+000  0.0000000e+000  0.0000000e+000  0.0000000e+000  0.0000000e+000  0.0000000e+000  0.0000000e+000  0.0000000e+000  0.0000000e+000  0.0000000e+000  0.0000000e+000  0.0000000e+000  0.0000000e+000  0.0000000e+000  0.0000000e+000  0.0000000e+000  0.0000000e+000  0.0000000e+000  0.0000000e+000  0.0000000e+000  0.0000000e+000  0.0000000e+000  0.0000000e+000  0.0000000e+000  0.0000000e+000  0.0000000e+000  0.0000000e+000  0.0000000e+000  0.0000000e+000  0.0000000e+000  0.0000000e+000  0.0000000e+000  0.0000000e+000  0.0000000e+000  0.0000000e+000  0.0000000e+000  0.0000000e+000  0.0000000e+000  0.0000000e+000  0.0000000e+000  0.0000000e+000  0.0000000e+000  0.0000000e+000  0.0000000e+000  0.0000000e+000  0.0000000e+000  0.0000000e+000  0.0000000e+000  0.0000000e+000  0.0000000e+000  0.0000000e+000  0.0000000e+000  0.0000000e+000  0.0000000e+000  0.0000000e+000  0.0000000e+000  0.0000000e+000  0.0000000e+000  0.0000000e+000  0.0000000e+000  0.0000000e+000  0.0000000e+000  0.0000000e+000  0.0000000e+000  0.0000000e+000  0.0000000e+000  0.0000000e+000  0.0000000e+000  0.0000000e+000  0.0000000e+000  0.0000000e+000  0.0000000e+000  0.0000000e+000  0.0000000e+000  0.0000000e+000  0.0000000e+000  0.0000000e+000  0.0000000e+000  0.0000000e+000  0.0000000e+000  0.0000000e+000  0.0000000e+000  0.0000000e+000  0.0000000e+000  0.0000000e+000  0.0000000e+000  0.0000000e+000  0.0000000e+000  0.0000000e+000  0.0000000e+000  0.0000000e+000  0.0000000e+000  0.0000000e+000  0.0000000e+000  0.0000000e+000  0.0000000e+000  0.0000000e+000  0.0000000e+000  0.0000000e+000  0.0000000e+000  0.0000000e+000  0.0000000e+000  0.0000000e+000  0.0000000e+000  0.0000000e+000  0.0000000e+000  0.0000000e+000  0.0000000e+000  0.0000000e+000  0.0000000e+000  0.0000000e+000  0.0000000e+000  0.0000000e+000  0.0000000e+000  0.0000000e+000  0.0000000e+000  0.0000000e+000  0.0000000e+000  0.0000000e+000  0.0000000e+000  0.0000000e+000  0.0000000e+000  0.0000000e+000  0.0000000e+000  0.0000000e+000  0.0000000e+000  0.0000000e+000  0.0000000e+000  0.0000000e+000  0.0000000e+000  0.0000000e+000  0.0000000e+000  0.0000000e+000  0.0000000e+000  0.0000000e+000  0.0000000e+000  0.0000000e+000  0.0000000e+000  0.0000000e+000  0.0000000e+000  0.0000000e+000  0.0000000e+000  0.0000000e+000  0.0000000e+000  0.0000000e+000  0.0000000e+000  0.0000000e+000  0.0000000e+000  0.0000000e+000  0.0000000e+000  0.0000000e+000  0.0000000e+000  0.0000000e+000  0.0000000e+000  0.0000000e+000  0.0000000e+000  0.0000000e+000  0.0000000e+000  0.0000000e+000  0.0000000e+000  0.0000000e+000  0.0000000e+000  0.0000000e+000  0.0000000e+000  0.0000000e+000  0.0000000e+000  0.0000000e+000  0.0000000e+000  0.0000000e+000  0.0000000e+000  0.0000000e+000  0.0000000e+000  0.0000000e+000  0.0000000e+000  0.0000000e+000  0.0000000e+000  0.0000000e+000  0.0000000e+000  0.0000000e+000  0.0000000e+000  0.0000000e+000  0.0000000e+000  0.0000000e+000  0.0000000e+000  0.0000000e+000  0.0000000e+000  0.0000000e+000  0.0000000e+000  0.0000000e+000  0.0000000e+000  0.0000000e+000  0.0000000e+000  0.0000000e+000  0.0000000e+000  0.0000000e+000  0.0000000e+000  0.0000000e+000  0.0000000e+000  0.0000000e+000  0.0000000e+000  0.0000000e+000  0.0000000e+000  0.0000000e+000  0.0000000e+000  0.0000000e+000  0.0000000e+000  0.0000000e+000  0.0000000e+000  0.0000000e+000  0.0000000e+000  0.0000000e+000  0.0000000e+000  0.0000000e+000  0.0000000e+000  0.0000000e+000  0.0000000e+000  0.0000000e+000  0.0000000e+000  0.0000000e+000  0.0000000e+000  0.0000000e+000  0.0000000e+000  0.0000000e+000  0.0000000e+000  0.0000000e+000  0.0000000e+000  0.0000000e+000  0.0000000e+000  0.0000000e+000  0.0000000e+000  0.0000000e+000  0.0000000e+000  0.0000000e+000  0.0000000e+000  0.0000000e+000  0.0000000e+000  0.0000000e+000  0.0000000e+000  0.0000000e+000  0.0000000e+000  0.0000000e+000  0.0000000e+000  0.0000000e+000  0.0000000e+000  0.0000000e+000  0.0000000e+000  0.0000000e+000  0.0000000e+000  0.0000000e+000  0.0000000e+000  0.0000000e+000  0.0000000e+000  0.0000000e+000  0.0000000e+000  0.0000000e+000  0.0000000e+000  0.0000000e+000  0.0000000e+000  0.0000000e+000  0.0000000e+000  0.0000000e+000  0.0000000e+000  0.0000000e+000  0.0000000e+000  0.0000000e+000  0.0000000e+000  0.0000000e+000  0.0000000e+000  0.0000000e+000  0.0000000e+000  0.0000000e+000  0.0000000e+000  0.0000000e+000  0.0000000e+000  0.0000000e+000  0.0000000e+000  0.0000000e+000  0.0000000e+000  0.0000000e+000  0.0000000e+000  0.0000000e+000  0.0000000e+000  0.0000000e+000  0.0000000e+000  0.0000000e+000  0.0000000e+000  0.0000000e+000  0.0000000e+000  0.0000000e+000  0.0000000e+000  0.0000000e+000  0.0000000e+000  0.0000000e+000  0.0000000e+000  0.0000000e+000  0.0000000e+000  0.0000000e+000  0.0000000e+000  0.0000000e+000  0.0000000e+000  0.0000000e+000  0.0000000e+000  0.0000000e+000  0.0000000e+000  0.0000000e+000  0.0000000e+000  0.0000000e+000  0.0000000e+000  0.0000000e+000  0.0000000e+000  0.0000000e+000  0.0000000e+000  0.0000000e+000  0.0000000e+000  0.0000000e+000  0.0000000e+000  0.0000000e+000  0.0000000e+000  0.0000000e+000  0.0000000e+000  0.0000000e+000  0.0000000e+000  0.0000000e+000  0.0000000e+000  0.0000000e+000  0.0000000e+000  0.0000000e+000  0.0000000e+000  0.0000000e+000  0.0000000e+000  0.0000000e+000  0.0000000e+000  0.0000000e+000  0.0000000e+000  0.0000000e+000  0.0000000e+000
  0.0000000e+000  0.0000000e+000  0.0000000e+000  0.0000000e+000  0.0000000e+000  0.0000000e+000  0.0000000e+000  0.0000000e+000  0.0000000e+000  0.0000000e+000  0.0000000e+000  0.0000000e+000  0.0000000e+000  0.0000000e+000  0.0000000e+000  0.0000000e+000  0.0000000e+000  0.0000000e+000  0.0000000e+000  0.0000000e+000  0.0000000e+000  0.0000000e+000  0.0000000e+000  0.0000000e+000  0.0000000e+000  0.0000000e+000  0.0000000e+000  0.0000000e+000  0.0000000e+000  0.0000000e+000  0.0000000e+000  0.0000000e+000  0.0000000e+000  0.0000000e+000  0.0000000e+000  0.0000000e+000  0.0000000e+000  0.0000000e+000  0.0000000e+000  0.0000000e+000  0.0000000e+000  0.0000000e+000  0.0000000e+000  0.0000000e+000  0.0000000e+000  0.0000000e+000  0.0000000e+000  0.0000000e+000  0.0000000e+000  0.0000000e+000  0.0000000e+000  0.0000000e+000  0.0000000e+000  0.0000000e+000  0.0000000e+000  0.0000000e+000  0.0000000e+000  0.0000000e+000  0.0000000e+000  0.0000000e+000  0.0000000e+000  0.0000000e+000  0.0000000e+000  0.0000000e+000  0.0000000e+000  0.0000000e+000  0.0000000e+000  0.0000000e+000  0.0000000e+000  0.0000000e+000  0.0000000e+000  0.0000000e+000  0.0000000e+000  0.0000000e+000  0.0000000e+000  0.0000000e+000  0.0000000e+000  0.0000000e+000  0.0000000e+000  0.0000000e+000  0.0000000e+000  0.0000000e+000  0.0000000e+000  0.0000000e+000  0.0000000e+000  0.0000000e+000  0.0000000e+000  0.0000000e+000  0.0000000e+000  0.0000000e+000  0.0000000e+000  0.0000000e+000  0.0000000e+000  0.0000000e+000  0.0000000e+000  0.0000000e+000  0.0000000e+000  0.0000000e+000  0.0000000e+000  0.0000000e+000  0.0000000e+000  0.0000000e+000  0.0000000e+000  0.0000000e+000  0.0000000e+000  0.0000000e+000  0.0000000e+000  0.0000000e+000  0.0000000e+000  0.0000000e+000  0.0000000e+000  0.0000000e+000  0.0000000e+000  0.0000000e+000  0.0000000e+000  0.0000000e+000  0.0000000e+000  0.0000000e+000  0.0000000e+000  0.0000000e+000  0.0000000e+000  0.0000000e+000  0.0000000e+000  0.0000000e+000  0.0000000e+000  0.0000000e+000  0.0000000e+000  0.0000000e+000  0.0000000e+000  0.0000000e+000  0.0000000e+000  0.0000000e+000  0.0000000e+000  0.0000000e+000  0.0000000e+000  0.0000000e+000  0.0000000e+000  0.0000000e+000  0.0000000e+000  0.0000000e+000  0.0000000e+000  0.0000000e+000  0.0000000e+000  0.0000000e+000  0.0000000e+000  0.0000000e+000  0.0000000e+000  0.0000000e+000  0.0000000e+000  0.0000000e+000  0.0000000e+000  0.0000000e+000  0.0000000e+000  0.0000000e+000  0.0000000e+000  0.0000000e+000  0.0000000e+000  0.0000000e+000  0.0000000e+000  0.0000000e+000  0.0000000e+000  0.0000000e+000  0.0000000e+000  0.0000000e+000  0.0000000e+000  0.0000000e+000  0.0000000e+000  0.0000000e+000  0.0000000e+000  0.0000000e+000  0.0000000e+000  0.0000000e+000  0.0000000e+000  0.0000000e+000  0.0000000e+000  0.0000000e+000  0.0000000e+000  0.0000000e+000  0.0000000e+000  0.0000000e+000  0.0000000e+000  0.0000000e+000  0.0000000e+000  0.0000000e+000  0.0000000e+000  0.0000000e+000  0.0000000e+000  0.0000000e+000  0.0000000e+000  0.0000000e+000  0.0000000e+000  0.0000000e+000  0.0000000e+000  0.0000000e+000  0.0000000e+000  0.0000000e+000  0.0000000e+000  0.0000000e+000  0.0000000e+000  0.0000000e+000  0.0000000e+000  0.0000000e+000  0.0000000e+000  0.0000000e+000  0.0000000e+000  0.0000000e+000  0.0000000e+000  0.0000000e+000  0.0000000e+000  0.0000000e+000  0.0000000e+000  0.0000000e+000  0.0000000e+000  0.0000000e+000  0.0000000e+000  0.0000000e+000  0.0000000e+000  0.0000000e+000  0.0000000e+000  0.0000000e+000  0.0000000e+000  0.0000000e+000  0.0000000e+000  0.0000000e+000  0.0000000e+000  0.0000000e+000  0.0000000e+000  0.0000000e+000  0.0000000e+000  0.0000000e+000  0.0000000e+000  0.0000000e+000  0.0000000e+000  0.0000000e+000  0.0000000e+000  0.0000000e+000  0.0000000e+000  0.0000000e+000  0.0000000e+000  0.0000000e+000  0.0000000e+000  0.0000000e+000  0.0000000e+000  0.0000000e+000  0.0000000e+000  0.0000000e+000  0.0000000e+000  0.0000000e+000  0.0000000e+000  0.0000000e+000  0.0000000e+000  0.0000000e+000  0.0000000e+000  0.0000000e+000  0.0000000e+000  0.0000000e+000  0.0000000e+000  0.0000000e+000  0.0000000e+000  0.0000000e+000  0.0000000e+000  0.0000000e+000  0.0000000e+000  0.0000000e+000  0.0000000e+000  0.0000000e+000  0.0000000e+000  0.0000000e+000  0.0000000e+000  0.0000000e+000  0.0000000e+000  0.0000000e+000  0.0000000e+000  0.0000000e+000  0.0000000e+000  0.0000000e+000  0.0000000e+000  0.0000000e+000  0.0000000e+000  0.0000000e+000  0.0000000e+000  0.0000000e+000  0.0000000e+000  0.0000000e+000  0.0000000e+000  0.0000000e+000  0.0000000e+000  0.0000000e+000  0.0000000e+000  0.0000000e+000  0.0000000e+000  0.0000000e+000  0.0000000e+000  0.0000000e+000  0.0000000e+000  0.0000000e+000  0.0000000e+000  0.0000000e+000  0.0000000e+000  0.0000000e+000  0.0000000e+000  0.0000000e+000  0.0000000e+000  0.0000000e+000  0.0000000e+000  0.0000000e+000  0.0000000e+000  0.0000000e+000  0.0000000e+000  0.0000000e+000  0.0000000e+000  0.0000000e+000  0.0000000e+000  0.0000000e+000  0.0000000e+000  0.0000000e+000  0.0000000e+000  0.0000000e+000  0.0000000e+000  0.0000000e+000  0.0000000e+000  0.0000000e+000  0.0000000e+000  0.0000000e+000  0.0000000e+000  0.0000000e+000  0.0000000e+000  0.0000000e+000  0.0000000e+000  0.0000000e+000  0.0000000e+000  0.0000000e+000  0.0000000e+000  0.0000000e+000  0.0000000e+000  0.0000000e+000  0.0000000e+000  0.0000000e+000  0.0000000e+000  0.0000000e+000  0.0000000e+000  0.0000000e+000  0.0000000e+000  0.0000000e+000  0.0000000e+000  0.0000000e+000  0.0000000e+000  0.0000000e+000  0.0000000e+000  0.0000000e+000  0.0000000e+000  0.0000000e+000  0.0000000e+000  0.0000000e+000  0.0000000e+000  0.0000000e+000  0.0000000e+000  0.0000000e+000  0.0000000e+000  0.0000000e+000  0.0000000e+000  0.0000000e+000  0.0000000e+000  0.0000000e+000  0.0000000e+000  0.0000000e+000  0.0000000e+000  0.0000000e+000  0.0000000e+000  0.0000000e+000  0.0000000e+000  0.0000000e+000  0.0000000e+000  0.0000000e+000  0.0000000e+000  0.0000000e+000  0.0000000e+000  0.0000000e+000  0.0000000e+000  0.0000000e+000  0.0000000e+000  0.0000000e+000  0.0000000e+000  0.0000000e+000  0.0000000e+000  0.0000000e+000  0.0000000e+000  0.0000000e+000  0.0000000e+000  0.0000000e+000  0.0000000e+000  0.0000000e+000  0.0000000e+000  0.0000000e+000  0.0000000e+000  0.0000000e+000  0.0000000e+000  0.0000000e+000  0.0000000e+000  0.0000000e+000  0.0000000e+000  0.0000000e+000  0.0000000e+000  0.0000000e+000  0.0000000e+000  0.0000000e+000  0.0000000e+000  0.0000000e+000  0.0000000e+000  0.0000000e+000  0.0000000e+000  0.0000000e+000  0.0000000e+000  0.0000000e+000  0.0000000e+000  0.0000000e+000  0.0000000e+000  0.0000000e+000  0.0000000e+000  0.0000000e+000  0.0000000e+000  0.0000000e+000  0.0000000e+000  0.0000000e+000  0.0000000e+000  0.0000000e+000  0.0000000e+000  0.0000000e+000  0.0000000e+000  0.0000000e+000  0.0000000e+000  0.0000000e+000  0.0000000e+000  0.0000000e+000  0.0000000e+000  0.0000000e+000  0.0000000e+000  0.0000000e+000  0.0000000e+000  0.0000000e+000  0.0000000e+000  0.0000000e+000  0.0000000e+000  0.0000000e+000  0.0000000e+000  0.0000000e+000  0.0000000e+000  0.0000000e+000  0.0000000e+000  0.0000000e+000  0.0000000e+000  0.0000000e+000  0.0000000e+000  0.0000000e+000  0.0000000e+000  0.0000000e+000  0.0000000e+000  0.0000000e+000  0.0000000e+000  0.0000000e+000  0.0000000e+000  0.0000000e+000  0.0000000e+000  0.0000000e+000  0.0000000e+000  0.0000000e+000  0.0000000e+000  0.0000000e+000  0.0000000e+000  0.0000000e+000  0.0000000e+000  0.0000000e+000  0.0000000e+000  0.0000000e+000  0.0000000e+000  0.0000000e+000  0.0000000e+000  0.0000000e+000  0.0000000e+000  0.0000000e+000  0.0000000e+000  0.0000000e+000  0.0000000e+000  0.0000000e+000  0.0000000e+000  0.0000000e+000  0.0000000e+000  0.0000000e+000  0.0000000e+000  0.0000000e+000  0.0000000e+000  0.0000000e+000  0.0000000e+000  0.0000000e+000  0.0000000e+000  0.0000000e+000  0.0000000e+000  0.0000000e+000  0.0000000e+000  0.0000000e+000  0.0000000e+000  0.0000000e+000  0.0000000e+000  0.0000000e+000  0.0000000e+000  0.0000000e+000  0.0000000e+000  0.0000000e+000  0.0000000e+000  0.0000000e+000  0.0000000e+000  0.0000000e+000  0.0000000e+000  0.0000000e+000  0.0000000e+000  0.0000000e+000  0.0000000e+000  0.0000000e+000  0.0000000e+000  0.0000000e+000  0.0000000e+000  0.0000000e+000  0.0000000e+000  0.0000000e+000  0.0000000e+000  0.0000000e+000  0.0000000e+000  0.0000000e+000  0.0000000e+000  0.0000000e+000  0.0000000e+000  0.0000000e+000  0.0000000e+000  0.0000000e+000  0.0000000e+000  0.0000000e+000  0.0000000e+000  0.0000000e+000  0.0000000e+000  0.0000000e+000  0.0000000e+000  0.0000000e+000  0.0000000e+000  0.0000000e+000  0.0000000e+000  0.0000000e+000  0.0000000e+000  0.0000000e+000  0.0000000e+000  0.0000000e+000  0.0000000e+000  0.0000000e+000  0.0000000e+000  0.0000000e+000  0.0000000e+000  0.0000000e+000  0.0000000e+000  0.0000000e+000  0.0000000e+000  0.0000000e+000  0.0000000e+000  0.0000000e+000  0.0000000e+000  0.0000000e+000  0.0000000e+000  0.0000000e+000  0.0000000e+000  0.0000000e+000  0.0000000e+000  0.0000000e+000  0.0000000e+000  0.0000000e+000  0.0000000e+000  0.0000000e+000  0.0000000e+000  0.0000000e+000  0.0000000e+000  0.0000000e+000  0.0000000e+000  0.0000000e+000  0.0000000e+000  0.0000000e+000  0.0000000e+000  0.0000000e+000  0.0000000e+000  0.0000000e+000  0.0000000e+000  0.0000000e+000  0.0000000e+000  0.0000000e+000  0.0000000e+000  0.0000000e+000  0.0000000e+000  0.0000000e+000  0.0000000e+000  0.0000000e+000  0.0000000e+000  0.0000000e+000  0.0000000e+000  0.0000000e+000  0.0000000e+000  0.0000000e+000  0.0000000e+000  0.0000000e+000  0.0000000e+000  0.0000000e+000  0.0000000e+000  0.0000000e+000  0.0000000e+000  0.0000000e+000  0.0000000e+000  0.0000000e+000  0.0000000e+000  0.0000000e+000  0.0000000e+000  0.0000000e+000  0.0000000e+000  0.0000000e+000  0.0000000e+000  0.0000000e+000  0.0000000e+000  0.0000000e+000  0.0000000e+000  0.0000000e+000  0.0000000e+000  0.0000000e+000  0.0000000e+000  0.0000000e+000  0.0000000e+000  0.0000000e+000  0.0000000e+000  0.0000000e+000  0.0000000e+000  0.0000000e+000  0.0000000e+000  0.0000000e+000  0.0000000e+000  0.0000000e+000  0.0000000e+000  0.0000000e+000  0.0000000e+000  0.0000000e+000  0.0000000e+000  0.0000000e+000  0.0000000e+000  0.0000000e+000  0.0000000e+000  0.0000000e+000  0.0000000e+000  0.0000000e+000  0.0000000e+000  0.0000000e+000  0.0000000e+000  0.0000000e+000  0.0000000e+000  0.0000000e+000  0.0000000e+000  0.0000000e+000  0.0000000e+000  0.0000000e+000  0.0000000e+000  0.0000000e+000  0.0000000e+000  0.0000000e+000  0.0000000e+000  0.0000000e+000  0.0000000e+000  0.0000000e+000  0.0000000e+000  0.0000000e+000  0.0000000e+000  0.0000000e+000  0.0000000e+000  0.0000000e+000  0.0000000e+000  0.0000000e+000  0.0000000e+000  0.0000000e+000  0.0000000e+000  0.0000000e+000  0.0000000e+000  0.0000000e+000  0.0000000e+000  0.0000000e+000  0.0000000e+000  0.0000000e+000  0.0000000e+000  0.0000000e+000  0.0000000e+000  0.0000000e+000  0.0000000e+000  0.0000000e+000  0.0000000e+000  0.0000000e+000  0.0000000e+000  0.0000000e+000  0.0000000e+000  0.0000000e+000  0.0000000e+000  0.0000000e+000  0.0000000e+000  0.0000000e+000  0.0000000e+000  0.0000000e+000  0.0000000e+000  0.0000000e+000  0.0000000e+000  0.0000000e+000  0.0000000e+000  0.0000000e+000  0.0000000e+000  0.0000000e+000  0.0000000e+000  0.0000000e+000  0.0000000e+000  0.0000000e+000  0.0000000e+000  0.0000000e+000  0.0000000e+000  0.0000000e+000  0.0000000e+000  0.0000000e+000  0.0000000e+000  0.0000000e+000  0.0000000e+000  0.0000000e+000  0.0000000e+000  0.0000000e+000  0.0000000e+000  0.0000000e+000  0.0000000e+000  0.0000000e+000  0.0000000e+000  0.0000000e+000  0.0000000e+000  0.0000000e+000  0.0000000e+000  0.0000000e+000  0.0000000e+000  0.0000000e+000  0.0000000e+000  0.0000000e+000  0.0000000e+000  0.0000000e+000  0.0000000e+000  0.0000000e+000  0.0000000e+000  0.0000000e+000  0.0000000e+000  0.0000000e+000  0.0000000e+000  0.0000000e+000  0.0000000e+000  0.0000000e+000  0.0000000e+000  0.0000000e+000  0.0000000e+000  0.0000000e+000  0.0000000e+000  0.0000000e+000  0.0000000e+000  0.0000000e+000  0.0000000e+000  0.0000000e+000  0.0000000e+000  0.0000000e+000  0.0000000e+000  0.0000000e+000  0.0000000e+000  0.0000000e+000  0.0000000e+000  0.0000000e+000  0.0000000e+000  0.0000000e+000  0.0000000e+000  0.0000000e+000  0.0000000e+000  0.0000000e+000  0.0000000e+000  0.0000000e+000  0.0000000e+000  0.0000000e+000  0.0000000e+000  0.0000000e+000  0.0000000e+000  0.0000000e+000  0.0000000e+000  0.0000000e+000  0.0000000e+000  0.0000000e+000  0.0000000e+000  0.0000000e+000  0.0000000e+000  0.0000000e+000  0.0000000e+000  0.0000000e+000  0.0000000e+000  0.0000000e+000  0.0000000e+000  0.0000000e+000  0.0000000e+000  0.0000000e+000  0.0000000e+000  0.0000000e+000  0.0000000e+000  0.0000000e+000  0.0000000e+000  0.0000000e+000  0.0000000e+000  0.0000000e+000  0.0000000e+000  0.0000000e+000  0.0000000e+000  0.0000000e+000  0.0000000e+000  0.0000000e+000  0.0000000e+000  0.0000000e+000  0.0000000e+000  0.0000000e+000  0.0000000e+000  0.0000000e+000  0.0000000e+000  0.0000000e+000  0.0000000e+000  0.0000000e+000  0.0000000e+000  0.0000000e+000  0.0000000e+000  0.0000000e+000  0.0000000e+000  0.0000000e+000  0.0000000e+000  0.0000000e+000  0.0000000e+000  0.0000000e+000  0.0000000e+000  0.0000000e+000  0.0000000e+000  0.0000000e+000  0.0000000e+000  0.0000000e+000  0.0000000e+000  0.0000000e+000  0.0000000e+000  0.0000000e+000  0.0000000e+000  0.0000000e+000  0.0000000e+000  0.0000000e+000  0.0000000e+000  0.0000000e+000  0.0000000e+000  0.0000000e+000  0.0000000e+000  0.0000000e+000  0.0000000e+000  0.0000000e+000  0.0000000e+000  0.0000000e+000  0.0000000e+000  0.0000000e+000  0.0000000e+000  0.0000000e+000  0.0000000e+000  0.0000000e+000  0.0000000e+000  0.0000000e+000  0.0000000e+000  0.0000000e+000  0.0000000e+000  0.0000000e+000  0.0000000e+000  0.0000000e+000  0.0000000e+000  0.0000000e+000  0.0000000e+000  0.0000000e+000  0.0000000e+000  0.0000000e+000  0.0000000e+000  0.0000000e+000  0.0000000e+000  0.0000000e+000  0.0000000e+000  0.0000000e+000  0.0000000e+000  0.0000000e+000  0.0000000e+000  0.0000000e+000  0.0000000e+000  0.0000000e+000  0.0000000e+000  0.0000000e+000  0.0000000e+000  0.0000000e+000  0.0000000e+000  0.0000000e+000  0.0000000e+000  0.0000000e+000  0.0000000e+000  0.0000000e+000  0.0000000e+000  0.0000000e+000  0.0000000e+000  0.0000000e+000  0.0000000e+000  0.0000000e+000  0.0000000e+000  0.0000000e+000  0.0000000e+000  0.0000000e+000  0.0000000e+000  0.0000000e+000  0.0000000e+000  0.0000000e+000  0.0000000e+000  0.0000000e+000  0.0000000e+000  0.0000000e+000  0.0000000e+000  0.0000000e+000  0.0000000e+000  0.0000000e+000  0.0000000e+000  0.0000000e+000  0.0000000e+000  0.0000000e+000  0.0000000e+000  0.0000000e+000  0.0000000e+000  0.0000000e+000  0.0000000e+000  0.0000000e+000  0.0000000e+000  0.0000000e+000  0.0000000e+000  0.0000000e+000  0.0000000e+000  0.0000000e+000  0.0000000e+000  0.0000000e+000  0.0000000e+000  0.0000000e+000  0.0000000e+000  0.0000000e+000  0.0000000e+000  0.0000000e+000  0.0000000e+000  0.0000000e+000  0.0000000e+000  0.0000000e+000  0.0000000e+000  0.0000000e+000  0.0000000e+000  0.0000000e+000  0.0000000e+000  0.0000000e+000  0.0000000e+000  0.0000000e+000  0.0000000e+000  0.0000000e+000  0.0000000e+000  0.0000000e+000  0.0000000e+000  0.0000000e+000  0.0000000e+000  0.0000000e+000  0.0000000e+000  0.0000000e+000  0.0000000e+000  0.0000000e+000  0.0000000e+000  0.0000000e+000  0.0000000e+000  0.0000000e+000  0.0000000e+000  0.0000000e+000  0.0000000e+000  0.0000000e+000  0.0000000e+000  0.0000000e+000  0.0000000e+000  0.0000000e+000  0.0000000e+000  0.0000000e+000  0.0000000e+000  0.0000000e+000  0.0000000e+000  0.0000000e+000  0.0000000e+000  0.0000000e+000  0.0000000e+000  0.0000000e+000  0.0000000e+000  0.0000000e+000  0.0000000e+000  0.0000000e+000  0.0000000e+000  0.0000000e+000  0.0000000e+000  0.0000000e+000  0.0000000e+000  0.0000000e+000  0.0000000e+000  0.0000000e+000  0.0000000e+000  0.0000000e+000  0.0000000e+000  0.0000000e+000  0.0000000e+000  0.0000000e+000  0.0000000e+000  0.0000000e+000  0.0000000e+000  0.0000000e+000  0.0000000e+000  0.0000000e+000  0.0000000e+000  0.0000000e+000  0.0000000e+000  0.0000000e+000  0.0000000e+000  0.0000000e+000  0.0000000e+000  0.0000000e+000  0.0000000e+000  0.0000000e+000  0.0000000e+000  0.0000000e+000  0.0000000e+000  0.0000000e+000
  0.0000000e+000  0.0000000e+000  0.0000000e+000  0.0000000e+000  0.0000000e+000  0.0000000e+000  0.0000000e+000  0.0000000e+000  0.0000000e+000  0.0000000e+000  0.0000000e+000  0.0000000e+000  0.0000000e+000  0.0000000e+000  0.0000000e+000  0.0000000e+000  0.0000000e+000  0.0000000e+000  0.0000000e+000  0.0000000e+000  0.0000000e+000  0.0000000e+000  0.0000000e+000  0.0000000e+000  0.0000000e+000  0.0000000e+000  0.0000000e+000  0.0000000e+000  0.0000000e+000  0.0000000e+000  0.0000000e+000  0.0000000e+000  0.0000000e+000  0.0000000e+000  0.0000000e+000  0.0000000e+000  0.0000000e+000  0.0000000e+000  0.0000000e+000  0.0000000e+000  0.0000000e+000  0.0000000e+000  0.0000000e+000  0.0000000e+000  0.0000000e+000  0.0000000e+000  0.0000000e+000  0.0000000e+000  0.0000000e+000  0.0000000e+000  0.0000000e+000  0.0000000e+000  0.0000000e+000  0.0000000e+000  0.0000000e+000  0.0000000e+000  0.0000000e+000  0.0000000e+000  0.0000000e+000  0.0000000e+000  0.0000000e+000  0.0000000e+000  0.0000000e+000  0.0000000e+000  0.0000000e+000  0.0000000e+000  0.0000000e+000  0.0000000e+000  0.0000000e+000  0.0000000e+000  0.0000000e+000  0.0000000e+000  0.0000000e+000  0.0000000e+000  0.0000000e+000  0.0000000e+000  0.0000000e+000  0.0000000e+000  0.0000000e+000  0.0000000e+000  0.0000000e+000  0.0000000e+000  0.0000000e+000  0.0000000e+000  0.0000000e+000  0.0000000e+000  0.0000000e+000  0.0000000e+000  0.0000000e+000  0.0000000e+000  0.0000000e+000  0.0000000e+000  0.0000000e+000  0.0000000e+000  0.0000000e+000  0.0000000e+000  0.0000000e+000  0.0000000e+000  0.0000000e+000  0.0000000e+000  0.0000000e+000  0.0000000e+000  0.0000000e+000  0.0000000e+000  0.0000000e+000  0.0000000e+000  0.0000000e+000  0.0000000e+000  0.0000000e+000  0.0000000e+000  0.0000000e+000  0.0000000e+000  0.0000000e+000  0.0000000e+000  0.0000000e+000  0.0000000e+000  0.0000000e+000  0.0000000e+000  0.0000000e+000  0.0000000e+000  0.0000000e+000  0.0000000e+000  0.0000000e+000  0.0000000e+000  0.0000000e+000  0.0000000e+000  0.0000000e+000  0.0000000e+000  0.0000000e+000  0.0000000e+000  0.0000000e+000  0.0000000e+000  0.0000000e+000  0.0000000e+000  0.0000000e+000  0.0000000e+000  0.0000000e+000  0.0000000e+000  0.0000000e+000  0.0000000e+000  0.0000000e+000  0.0000000e+000  0.0000000e+000  0.0000000e+000  0.0000000e+000  0.0000000e+000  0.0000000e+000  0.0000000e+000  0.0000000e+000  0.0000000e+000  0.0000000e+000  0.0000000e+000  0.0000000e+000  0.0000000e+000  0.0000000e+000  0.0000000e+000  0.0000000e+000  0.0000000e+000  0.0000000e+000  0.0000000e+000  0.0000000e+000  0.0000000e+000  0.0000000e+000  0.0000000e+000  0.0000000e+000  0.0000000e+000  0.0000000e+000  0.0000000e+000  0.0000000e+000  0.0000000e+000  0.0000000e+000  0.0000000e+000  0.0000000e+000  0.0000000e+000  0.0000000e+000  0.0000000e+000  0.0000000e+000  0.0000000e+000  0.0000000e+000  0.0000000e+000  0.0000000e+000  0.0000000e+000  0.0000000e+000  0.0000000e+000  0.0000000e+000  0.0000000e+000  0.0000000e+000  0.0000000e+000  0.0000000e+000  0.0000000e+000  0.0000000e+000  0.0000000e+000  0.0000000e+000  0.0000000e+000  0.0000000e+000  0.0000000e+000  0.0000000e+000  0.0000000e+000  0.0000000e+000  0.0000000e+000  0.0000000e+000  0.0000000e+000  0.0000000e+000  0.0000000e+000  0.0000000e+000  0.0000000e+000  0.0000000e+000  0.0000000e+000  0.0000000e+000  0.0000000e+000  0.0000000e+000  0.0000000e+000  0.0000000e+000  0.0000000e+000  0.0000000e+000  0.0000000e+000  0.0000000e+000  0.0000000e+000  0.0000000e+000  0.0000000e+000  0.0000000e+000  0.0000000e+000  0.0000000e+000  0.0000000e+000  0.0000000e+000  0.0000000e+000  0.0000000e+000  0.0000000e+000  0.0000000e+000  0.0000000e+000  0.0000000e+000  0.0000000e+000  0.0000000e+000  0.0000000e+000  0.0000000e+000  0.0000000e+000  0.0000000e+000  0.0000000e+000  0.0000000e+000  0.0000000e+000  0.0000000e+000  0.0000000e+000  0.0000000e+000  0.0000000e+000  0.0000000e+000  0.0000000e+000  0.0000000e+000  0.0000000e+000  0.0000000e+000  0.0000000e+000  0.0000000e+000  0.0000000e+000  0.0000000e+000  0.0000000e+000  0.0000000e+000  0.0000000e+000  0.0000000e+000  0.0000000e+000  0.0000000e+000  0.0000000e+000  0.0000000e+000  0.0000000e+000  0.0000000e+000  0.0000000e+000  0.0000000e+000  0.0000000e+000  0.0000000e+000  0.0000000e+000  0.0000000e+000  0.0000000e+000  0.0000000e+000  0.0000000e+000  0.0000000e+000  0.0000000e+000  0.0000000e+000  0.0000000e+000  0.0000000e+000  0.0000000e+000  0.0000000e+000  0.0000000e+000  0.0000000e+000  0.0000000e+000  0.0000000e+000  0.0000000e+000  0.0000000e+000  0.0000000e+000  0.0000000e+000  0.0000000e+000  0.0000000e+000  0.0000000e+000  0.0000000e+000  0.0000000e+000  0.0000000e+000  0.0000000e+000  0.0000000e+000  0.0000000e+000  0.0000000e+000  0.0000000e+000  0.0000000e+000  0.0000000e+000  0.0000000e+000  0.0000000e+000  0.0000000e+000  0.0000000e+000  0.0000000e+000  0.0000000e+000  0.0000000e+000  0.0000000e+000  0.0000000e+000  0.0000000e+000  0.0000000e+000  0.0000000e+000  0.0000000e+000  0.0000000e+000  0.0000000e+000  0.0000000e+000  0.0000000e+000  0.0000000e+000  0.0000000e+000  0.0000000e+000  0.0000000e+000  0.0000000e+000  0.0000000e+000  0.0000000e+000  0.0000000e+000  0.0000000e+000  0.0000000e+000  0.0000000e+000  0.0000000e+000  0.0000000e+000  0.0000000e+000  0.0000000e+000  0.0000000e+000  0.0000000e+000  0.0000000e+000  0.0000000e+000  0.0000000e+000  0.0000000e+000  0.0000000e+000  0.0000000e+000  0.0000000e+000  0.0000000e+000  0.0000000e+000  0.0000000e+000  0.0000000e+000  0.0000000e+000  0.0000000e+000  0.0000000e+000  0.0000000e+000  0.0000000e+000  0.0000000e+000  0.0000000e+000  0.0000000e+000  0.0000000e+000  0.0000000e+000  0.0000000e+000  0.0000000e+000  0.0000000e+000  0.0000000e+000  0.0000000e+000  0.0000000e+000  0.0000000e+000  0.0000000e+000  0.0000000e+000  0.0000000e+000  0.0000000e+000  0.0000000e+000  0.0000000e+000  0.0000000e+000  0.0000000e+000  0.0000000e+000  0.0000000e+000  0.0000000e+000  0.0000000e+000  0.0000000e+000  0.0000000e+000  0.0000000e+000  0.0000000e+000  0.0000000e+000  0.0000000e+000  0.0000000e+000  0.0000000e+000  0.0000000e+000  0.0000000e+000  0.0000000e+000  0.0000000e+000  0.0000000e+000  0.0000000e+000  0.0000000e+000  0.0000000e+000  0.0000000e+000  0.0000000e+000  0.0000000e+000  0.0000000e+000  0.0000000e+000  0.0000000e+000  0.0000000e+000  0.0000000e+000  0.0000000e+000  0.0000000e+000  0.0000000e+000  0.0000000e+000  0.0000000e+000  0.0000000e+000  0.0000000e+000  0.0000000e+000  0.0000000e+000  0.0000000e+000  0.0000000e+000  0.0000000e+000  0.0000000e+000  0.0000000e+000  0.0000000e+000  0.0000000e+000  0.0000000e+000  0.0000000e+000  0.0000000e+000  0.0000000e+000  0.0000000e+000  0.0000000e+000  0.0000000e+000  0.0000000e+000  0.0000000e+000  0.0000000e+000  0.0000000e+000  0.0000000e+000  0.0000000e+000  0.0000000e+000  0.0000000e+000  0.0000000e+000  0.0000000e+000  0.0000000e+000  0.0000000e+000  0.0000000e+000  0.0000000e+000  0.0000000e+000  0.0000000e+000  0.0000000e+000  0.0000000e+000  0.0000000e+000  0.0000000e+000  0.0000000e+000  0.0000000e+000  0.0000000e+000  0.0000000e+000  0.0000000e+000  0.0000000e+000  0.0000000e+000  0.0000000e+000  0.0000000e+000  0.0000000e+000  0.0000000e+000  0.0000000e+000  0.0000000e+000  0.0000000e+000  0.0000000e+000  0.0000000e+000  0.0000000e+000  0.0000000e+000  0.0000000e+000  0.0000000e+000  0.0000000e+000  0.0000000e+000  0.0000000e+000  0.0000000e+000  0.0000000e+000  0.0000000e+000  0.0000000e+000  0.0000000e+000  0.0000000e+000  0.0000000e+000  0.0000000e+000  0.0000000e+000  0.0000000e+000  0.0000000e+000  0.0000000e+000  0.0000000e+000  0.0000000e+000  0.0000000e+000  0.0000000e+000  0.0000000e+000  0.0000000e+000  0.0000000e+000  0.0000000e+000  0.0000000e+000  0.0000000e+000  0.0000000e+000  0.0000000e+000  0.0000000e+000  0.0000000e+000  0.0000000e+000  0.0000000e+000  0.0000000e+000  0.0000000e+000  0.0000000e+000  0.0000000e+000  0.0000000e+000  0.0000000e+000  0.0000000e+000  0.0000000e+000  0.0000000e+000  0.0000000e+000  0.0000000e+000  0.0000000e+000  0.0000000e+000  0.0000000e+000  0.0000000e+000  0.0000000e+000  0.0000000e+000  0.0000000e+000  0.0000000e+000  0.0000000e+000  0.0000000e+000  0.0000000e+000  0.0000000e+000  0.0000000e+000  0.0000000e+000  0.0000000e+000  0.0000000e+000  0.0000000e+000  0.0000000e+000  0.0000000e+000  0.0000000e+000  0.0000000e+000  0.0000000e+000  0.0000000e+000  0.0000000e+000  0.0000000e+000  0.0000000e+000  0.0000000e+000  0.0000000e+000  0.0000000e+000  0.0000000e+000  0.0000000e+000  0.0000000e+000  0.0000000e+000  0.0000000e+000  0.0000000e+000  0.0000000e+000  0.0000000e+000  0.0000000e+000  0.0000000e+000  0.0000000e+000  0.0000000e+000  0.0000000e+000  0.0000000e+000  0.0000000e+000  0.0000000e+000  0.0000000e+000  0.0000000e+000  0.0000000e+000  0.0000000e+000  0.0000000e+000  0.0000000e+000  0.0000000e+000  0.0000000e+000  0.0000000e+000  0.0000000e+000  0.0000000e+000  0.0000000e+000  0.0000000e+000  0.0000000e+000  0.0000000e+000  0.0000000e+000  0.0000000e+000  0.0000000e+000  0.0000000e+000  0.0000000e+000  0.0000000e+000  0.0000000e+000  0.0000000e+000  0.0000000e+000  0.0000000e+000  0.0000000e+000  0.0000000e+000  0.0000000e+000  0.0000000e+000  0.0000000e+000  0.0000000e+000  0.0000000e+000  0.0000000e+000  0.0000000e+000  0.0000000e+000  0.0000000e+000  0.0000000e+000  0.0000000e+000  0.0000000e+000  0.0000000e+000  0.0000000e+000  0.0000000e+000  0.0000000e+000  0.0000000e+000  0.0000000e+000  0.0000000e+000  0.0000000e+000  0.0000000e+000  0.0000000e+000  0.0000000e+000  0.0000000e+000  0.0000000e+000  0.0000000e+000  0.0000000e+000  0.0000000e+000  0.0000000e+000  0.0000000e+000  0.0000000e+000  0.0000000e+000  0.0000000e+000  0.0000000e+000  0.0000000e+000  0.0000000e+000  0.0000000e+000  0.0000000e+000  0.0000000e+000  0.0000000e+000  0.0000000e+000  0.0000000e+000  0.0000000e+000  0.0000000e+000  0.0000000e+000  0.0000000e+000  0.0000000e+000  0.0000000e+000  0.0000000e+000  0.0000000e+000  0.0000000e+000  0.0000000e+000  0.0000000e+000  0.0000000e+000  0.0000000e+000  0.0000000e+000  0.0000000e+000  0.0000000e+000  0.0000000e+000  0.0000000e+000  0.0000000e+000  0.0000000e+000  0.0000000e+000  0.0000000e+000  0.0000000e+000  0.0000000e+000  0.0000000e+000  0.0000000e+000  0.0000000e+000  0.0000000e+000  0.0000000e+000  0.0000000e+000  0.0000000e+000  0.0000000e+000  0.0000000e+000  0.0000000e+000  0.0000000e+000  0.0000000e+000  0.0000000e+000  0.0000000e+000  0.0000000e+000  0.0000000e+000  0.0000000e+000  0.0000000e+000  0.0000000e+000  0.0000000e+000  0.0000000e+000  0.0000000e+000  0.0000000e+000  0.0000000e+000  0.0000000e+000  0.0000000e+000  0.0000000e+000  0.0000000e+000  0.0000000e+000  0.0000000e+000  0.0000000e+000  0.0000000e+000  0.0000000e+000  0.0000000e+000  0.0000000e+000  0.0000000e+000  0.0000000e+000  0.0000000e+000  0.0000000e+000  0.0000000e+000  0.0000000e+000  0.0000000e+000  0.0000000e+000  0.0000000e+000  0.0000000e+000  0.0000000e+000  0.0000000e+000  0.0000000e+000  0.0000000e+000  0.0000000e+000  0.0000000e+000  0.0000000e+000  0.0000000e+000  0.0000000e+000  0.0000000e+000  0.0000000e+000  0.0000000e+000  0.0000000e+000  0.0000000e+000  0.0000000e+000  0.0000000e+000  0.0000000e+000  0.0000000e+000  0.0000000e+000  0.0000000e+000  0.0000000e+000  0.0000000e+000  0.0000000e+000  0.0000000e+000  0.0000000e+000  0.0000000e+000  0.0000000e+000  0.0000000e+000  0.0000000e+000  0.0000000e+000  0.0000000e+000  0.0000000e+000  0.0000000e+000  0.0000000e+000  0.0000000e+000  0.0000000e+000  0.0000000e+000  0.0000000e+000  0.0000000e+000  0.0000000e+000  0.0000000e+000  0.0000000e+000  0.0000000e+000  0.0000000e+000  0.0000000e+000  0.0000000e+000  0.0000000e+000  0.0000000e+000  0.0000000e+000  0.0000000e+000  0.0000000e+000  0.0000000e+000  0.0000000e+000  0.0000000e+000  0.0000000e+000  0.0000000e+000  0.0000000e+000  0.0000000e+000  0.0000000e+000  0.0000000e+000  0.0000000e+000  0.0000000e+000  0.0000000e+000  0.0000000e+000  0.0000000e+000  0.0000000e+000  0.0000000e+000  0.0000000e+000  0.0000000e+000  0.0000000e+000  0.0000000e+000  0.0000000e+000  0.0000000e+000  0.0000000e+000  0.0000000e+000  0.0000000e+000  0.0000000e+000  0.0000000e+000  0.0000000e+000  0.0000000e+000  0.0000000e+000  0.0000000e+000  0.0000000e+000  0.0000000e+000  0.0000000e+000  0.0000000e+000  0.0000000e+000  0.0000000e+000  0.0000000e+000  0.0000000e+000  0.0000000e+000  0.0000000e+000  0.0000000e+000  0.0000000e+000  0.0000000e+000  0.0000000e+000  0.0000000e+000  0.0000000e+000  0.0000000e+000  0.0000000e+000  0.0000000e+000  0.0000000e+000  0.0000000e+000  0.0000000e+000  0.0000000e+000  0.0000000e+000  0.0000000e+000  0.0000000e+000  0.0000000e+000  0.0000000e+000  0.0000000e+000  0.0000000e+000  0.0000000e+000  0.0000000e+000  0.0000000e+000  0.0000000e+000  0.0000000e+000  0.0000000e+000  0.0000000e+000  0.0000000e+000  0.0000000e+000  0.0000000e+000  0.0000000e+000  0.0000000e+000  0.0000000e+000  0.0000000e+000  0.0000000e+000  0.0000000e+000  0.0000000e+000  0.0000000e+000  0.0000000e+000  0.0000000e+000  0.0000000e+000  0.0000000e+000  0.0000000e+000  0.0000000e+000  0.0000000e+000  0.0000000e+000  0.0000000e+000  0.0000000e+000  0.0000000e+000  0.0000000e+000  0.0000000e+000  0.0000000e+000  0.0000000e+000  0.0000000e+000  0.0000000e+000  0.0000000e+000  0.0000000e+000  0.0000000e+000  0.0000000e+000  0.0000000e+000  0.0000000e+000  0.0000000e+000  0.0000000e+000  0.0000000e+000  0.0000000e+000  0.0000000e+000  0.0000000e+000  0.0000000e+000  0.0000000e+000  0.0000000e+000  0.0000000e+000  0.0000000e+000  0.0000000e+000  0.0000000e+000  0.0000000e+000  0.0000000e+000  0.0000000e+000  0.0000000e+000  0.0000000e+000  0.0000000e+000  0.0000000e+000  0.0000000e+000  0.0000000e+000  0.0000000e+000  0.0000000e+000  0.0000000e+000  0.0000000e+000  0.0000000e+000  0.0000000e+000  0.0000000e+000  0.0000000e+000  0.0000000e+000  0.0000000e+000  0.0000000e+000  0.0000000e+000  0.0000000e+000  0.0000000e+000  0.0000000e+000  0.0000000e+000  0.0000000e+000  0.0000000e+000  0.0000000e+000  0.0000000e+000  0.0000000e+000  0.0000000e+000  0.0000000e+000  0.0000000e+000  0.0000000e+000  0.0000000e+000  0.0000000e+000  0.0000000e+000  0.0000000e+000  0.0000000e+000  0.0000000e+000  0.0000000e+000  0.0000000e+000  0.0000000e+000  0.0000000e+000  0.0000000e+000  0.0000000e+000  0.0000000e+000  0.0000000e+000  0.0000000e+000  0.0000000e+000  0.0000000e+000  0.0000000e+000  0.0000000e+000  0.0000000e+000  0.0000000e+000  0.0000000e+000  0.0000000e+000  0.0000000e+000  0.0000000e+000  0.0000000e+000  0.0000000e+000  0.0000000e+000  0.0000000e+000  0.0000000e+000  0.0000000e+000  0.0000000e+000  0.0000000e+000  0.0000000e+000  0.0000000e+000  0.0000000e+000  0.0000000e+000  0.0000000e+000  0.0000000e+000  0.0000000e+000  0.0000000e+000  0.0000000e+000  0.0000000e+000  0.0000000e+000  0.0000000e+000  0.0000000e+000  0.0000000e+000  0.0000000e+000  0.0000000e+000  0.0000000e+000  0.0000000e+000  0.0000000e+000  0.0000000e+000  0.0000000e+000  0.0000000e+000  0.0000000e+000  0.0000000e+000  0.0000000e+000  0.0000000e+000  0.0000000e+000  0.0000000e+000  0.0000000e+000  0.0000000e+000  0.0000000e+000  0.0000000e+000  0.0000000e+000  0.0000000e+000  0.0000000e+000  0.0000000e+000  0.0000000e+000  0.0000000e+000  0.0000000e+000  0.0000000e+000  0.0000000e+000  0.0000000e+000  0.0000000e+000  0.0000000e+000  0.0000000e+000  0.0000000e+000  0.0000000e+000  0.0000000e+000  0.0000000e+000  0.0000000e+000  0.0000000e+000  0.0000000e+000  0.0000000e+000  0.0000000e+000  0.0000000e+000  0.0000000e+000  0.0000000e+000  0.0000000e+000  0.0000000e+000  0.0000000e+000  0.0000000e+000  0.0000000e+000  0.0000000e+000  0.0000000e+000  0.0000000e+000  0.0000000e+000  0.0000000e+000  0.0000000e+000  0.0000000e+000  0.0000000e+000  0.0000000e+000  0.0000000e+000  0.0000000e+000  0.0000000e+000  0.0000000e+000  0.0000000e+000  0.0000000e+000  0.0000000e+000  0.0000000e+000  0.0000000e+000  0.0000000e+000  0.0000000e+000  0.0000000e+000  0.0000000e+000  0.0000000e+000  0.0000000e+000  0.0000000e+000  0.0000000e+000  0.0000000e+000  0.0000000e+000  0.0000000e+000  0.0000000e+000  0.0000000e+000  0.0000000e+000  0.0000000e+000  0.0000000e+000  0.0000000e+000  0.0000000e+000  0.0000000e+000  0.0000000e+000  0.0000000e+000  0.0000000e+000  0.0000000e+000  0.0000000e+000  0.0000000e+000  0.0000000e+000  0.0000000e+000  0.0000000e+000  0.0000000e+000  0.0000000e+000  0.0000000e+000  0.0000000e+000  0.0000000e+000
  0.0000000e+000  0.0000000e+000  0.0000000e+000  0.0000000e+000  0.0000000e+000  0.0000000e+000  0.0000000e+000  0.0000000e+000  0.0000000e+000  0.0000000e+000  0.0000000e+000  0.0000000e+000  0.0000000e+000  0.0000000e+000  0.0000000e+000  0.0000000e+000  0.0000000e+000  0.0000000e+000  0.0000000e+000  0.0000000e+000  0.0000000e+000  0.0000000e+000  0.0000000e+000  0.0000000e+000  0.0000000e+000  0.0000000e+000  0.0000000e+000  0.0000000e+000  0.0000000e+000  0.0000000e+000  0.0000000e+000  0.0000000e+000  0.0000000e+000  0.0000000e+000  0.0000000e+000  0.0000000e+000  0.0000000e+000  0.0000000e+000  0.0000000e+000  0.0000000e+000  0.0000000e+000  0.0000000e+000  0.0000000e+000  0.0000000e+000  0.0000000e+000  0.0000000e+000  0.0000000e+000  0.0000000e+000  0.0000000e+000  0.0000000e+000  0.0000000e+000  0.0000000e+000  0.0000000e+000  0.0000000e+000  0.0000000e+000  0.0000000e+000  0.0000000e+000  0.0000000e+000  0.0000000e+000  0.0000000e+000  0.0000000e+000  0.0000000e+000  0.0000000e+000  0.0000000e+000  0.0000000e+000  0.0000000e+000  0.0000000e+000  0.0000000e+000  0.0000000e+000  0.0000000e+000  0.0000000e+000  0.0000000e+000  0.0000000e+000  0.0000000e+000  0.0000000e+000  0.0000000e+000  0.0000000e+000  0.0000000e+000  0.0000000e+000  0.0000000e+000  0.0000000e+000  0.0000000e+000  0.0000000e+000  0.0000000e+000  0.0000000e+000  0.0000000e+000  0.0000000e+000  0.0000000e+000  0.0000000e+000  0.0000000e+000  0.0000000e+000  0.0000000e+000  0.0000000e+000  0.0000000e+000  0.0000000e+000  0.0000000e+000  0.0000000e+000  0.0000000e+000  0.0000000e+000  0.0000000e+000  0.0000000e+000  0.0000000e+000  0.0000000e+000  0.0000000e+000  0.0000000e+000  0.0000000e+000  0.0000000e+000  0.0000000e+000  0.0000000e+000  0.0000000e+000  0.0000000e+000  0.0000000e+000  0.0000000e+000  0.0000000e+000  0.0000000e+000  0.0000000e+000  0.0000000e+000  0.0000000e+000  0.0000000e+000  0.0000000e+000  0.0000000e+000  0.0000000e+000  0.0000000e+000  0.0000000e+000  0.0000000e+000  0.0000000e+000  0.0000000e+000  0.0000000e+000  0.0000000e+000  0.0000000e+000  0.0000000e+000  0.0000000e+000  0.0000000e+000  0.0000000e+000  0.0000000e+000  0.0000000e+000  0.0000000e+000  0.0000000e+000  0.0000000e+000  0.0000000e+000  0.0000000e+000  0.0000000e+000  0.0000000e+000  0.0000000e+000  0.0000000e+000  0.0000000e+000  0.0000000e+000  0.0000000e+000  0.0000000e+000  0.0000000e+000  0.0000000e+000  0.0000000e+000  0.0000000e+000  0.0000000e+000  0.0000000e+000  0.0000000e+000  0.0000000e+000  0.0000000e+000  0.0000000e+000  0.0000000e+000  0.0000000e+000  0.0000000e+000  0.0000000e+000  0.0000000e+000  0.0000000e+000  0.0000000e+000  0.0000000e+000  0.0000000e+000  0.0000000e+000  0.0000000e+000  0.0000000e+000  0.0000000e+000  0.0000000e+000  0.0000000e+000  0.0000000e+000  0.0000000e+000  0.0000000e+000  0.0000000e+000  0.0000000e+000  0.0000000e+000  0.0000000e+000  0.0000000e+000  0.0000000e+000  0.0000000e+000  0.0000000e+000  0.0000000e+000  0.0000000e+000  0.0000000e+000  0.0000000e+000  0.0000000e+000  0.0000000e+000  0.0000000e+000  0.0000000e+000  0.0000000e+000  0.0000000e+000  0.0000000e+000  0.0000000e+000  0.0000000e+000  0.0000000e+000  0.0000000e+000  0.0000000e+000  0.0000000e+000  0.0000000e+000  0.0000000e+000  0.0000000e+000  0.0000000e+000  0.0000000e+000  0.0000000e+000  0.0000000e+000  0.0000000e+000  0.0000000e+000  0.0000000e+000  0.0000000e+000  0.0000000e+000  0.0000000e+000  0.0000000e+000  0.0000000e+000  0.0000000e+000  0.0000000e+000  0.0000000e+000  0.0000000e+000  0.0000000e+000  0.0000000e+000  0.0000000e+000  0.0000000e+000  0.0000000e+000  0.0000000e+000  0.0000000e+000  0.0000000e+000  0.0000000e+000  0.0000000e+000  0.0000000e+000  0.0000000e+000  0.0000000e+000  0.0000000e+000  0.0000000e+000  0.0000000e+000  0.0000000e+000  0.0000000e+000  0.0000000e+000  0.0000000e+000  0.0000000e+000  0.0000000e+000  0.0000000e+000  0.0000000e+000  0.0000000e+000  0.0000000e+000  0.0000000e+000  0.0000000e+000  0.0000000e+000  0.0000000e+000  0.0000000e+000  0.0000000e+000  0.0000000e+000  0.0000000e+000  0.0000000e+000  0.0000000e+000  0.0000000e+000  0.0000000e+000  0.0000000e+000  0.0000000e+000  0.0000000e+000  0.0000000e+000  0.0000000e+000  0.0000000e+000  0.0000000e+000  0.0000000e+000  0.0000000e+000  0.0000000e+000  0.0000000e+000  0.0000000e+000  0.0000000e+000  0.0000000e+000  0.0000000e+000  0.0000000e+000  0.0000000e+000  0.0000000e+000  0.0000000e+000  0.0000000e+000  0.0000000e+000  0.0000000e+000  0.0000000e+000  0.0000000e+000  0.0000000e+000  0.0000000e+000  0.0000000e+000  0.0000000e+000  0.0000000e+000  0.0000000e+000  0.0000000e+000  0.0000000e+000  0.0000000e+000  0.0000000e+000  0.0000000e+000  0.0000000e+000  0.0000000e+000  0.0000000e+000  0.0000000e+000  0.0000000e+000  0.0000000e+000  0.0000000e+000  0.0000000e+000  0.0000000e+000  0.0000000e+000  0.0000000e+000  0.0000000e+000  0.0000000e+000  0.0000000e+000  0.0000000e+000  0.0000000e+000  0.0000000e+000  0.0000000e+000  0.0000000e+000  0.0000000e+000  0.0000000e+000  0.0000000e+000  0.0000000e+000  0.0000000e+000  0.0000000e+000  0.0000000e+000  0.0000000e+000  0.0000000e+000  0.0000000e+000  0.0000000e+000  0.0000000e+000  0.0000000e+000  0.0000000e+000  0.0000000e+000  0.0000000e+000  0.0000000e+000  0.0000000e+000  0.0000000e+000  0.0000000e+000  0.0000000e+000  0.0000000e+000  0.0000000e+000  0.0000000e+000  0.0000000e+000  0.0000000e+000  0.0000000e+000  0.0000000e+000  0.0000000e+000  0.0000000e+000  0.0000000e+000  0.0000000e+000  0.0000000e+000  0.0000000e+000  0.0000000e+000  0.0000000e+000  0.0000000e+000  0.0000000e+000  0.0000000e+000  0.0000000e+000  0.0000000e+000  0.0000000e+000  0.0000000e+000  0.0000000e+000  0.0000000e+000  0.0000000e+000  0.0000000e+000  0.0000000e+000  0.0000000e+000  0.0000000e+000  0.0000000e+000  0.0000000e+000  0.0000000e+000  0.0000000e+000  0.0000000e+000  0.0000000e+000  0.0000000e+000  0.0000000e+000  0.0000000e+000  0.0000000e+000  0.0000000e+000  0.0000000e+000  0.0000000e+000  0.0000000e+000  0.0000000e+000  0.0000000e+000  0.0000000e+000  0.0000000e+000  0.0000000e+000  0.0000000e+000  0.0000000e+000  0.0000000e+000  0.0000000e+000  0.0000000e+000  0.0000000e+000  0.0000000e+000  0.0000000e+000  0.0000000e+000  0.0000000e+000  0.0000000e+000  0.0000000e+000  0.0000000e+000  0.0000000e+000  0.0000000e+000  0.0000000e+000  0.0000000e+000  0.0000000e+000  0.0000000e+000  0.0000000e+000  0.0000000e+000  0.0000000e+000  0.0000000e+000  0.0000000e+000  0.0000000e+000  0.0000000e+000  0.0000000e+000  0.0000000e+000  0.0000000e+000  0.0000000e+000  0.0000000e+000  0.0000000e+000  0.0000000e+000  0.0000000e+000  0.0000000e+000  0.0000000e+000  0.0000000e+000  0.0000000e+000  0.0000000e+000  0.0000000e+000  0.0000000e+000  0.0000000e+000  0.0000000e+000  0.0000000e+000  0.0000000e+000  0.0000000e+000  0.0000000e+000  0.0000000e+000  0.0000000e+000  0.0000000e+000  0.0000000e+000  0.0000000e+000  0.0000000e+000  0.0000000e+000  0.0000000e+000  0.0000000e+000  0.0000000e+000  0.0000000e+000  0.0000000e+000  0.0000000e+000  0.0000000e+000  0.0000000e+000  0.0000000e+000  0.0000000e+000  0.0000000e+000  0.0000000e+000  0.0000000e+000  0.0000000e+000  0.0000000e+000  0.0000000e+000  0.0000000e+000  0.0000000e+000  0.0000000e+000  0.0000000e+000  0.0000000e+000  0.0000000e+000  0.0000000e+000  0.0000000e+000  0.0000000e+000  0.0000000e+000  0.0000000e+000  0.0000000e+000  0.0000000e+000  0.0000000e+000  0.0000000e+000  0.0000000e+000  0.0000000e+000  0.0000000e+000  0.0000000e+000  0.0000000e+000  0.0000000e+000  0.0000000e+000  0.0000000e+000  0.0000000e+000  0.0000000e+000  0.0000000e+000  0.0000000e+000  0.0000000e+000  0.0000000e+000  0.0000000e+000  0.0000000e+000  0.0000000e+000  0.0000000e+000  0.0000000e+000  0.0000000e+000  0.0000000e+000  0.0000000e+000  0.0000000e+000  0.0000000e+000  0.0000000e+000  0.0000000e+000  0.0000000e+000  0.0000000e+000  0.0000000e+000  0.0000000e+000  0.0000000e+000  0.0000000e+000  0.0000000e+000  0.0000000e+000  0.0000000e+000  0.0000000e+000  0.0000000e+000  0.0000000e+000  0.0000000e+000  0.0000000e+000  0.0000000e+000  0.0000000e+000  0.0000000e+000  0.0000000e+000  0.0000000e+000  0.0000000e+000  0.0000000e+000  0.0000000e+000  0.0000000e+000  0.0000000e+000  0.0000000e+000  0.0000000e+000  0.0000000e+000  0.0000000e+000  0.0000000e+000  0.0000000e+000  0.0000000e+000  0.0000000e+000  0.0000000e+000  0.0000000e+000  0.0000000e+000  0.0000000e+000  0.0000000e+000  0.0000000e+000  0.0000000e+000  0.0000000e+000  0.0000000e+000  0.0000000e+000  0.0000000e+000  0.0000000e+000  0.0000000e+000  0.0000000e+000  0.0000000e+000  0.0000000e+000  0.0000000e+000  0.0000000e+000  0.0000000e+000  0.0000000e+000  0.0000000e+000  0.0000000e+000  0.0000000e+000  0.0000000e+000  0.0000000e+000  0.0000000e+000  0.0000000e+000  0.0000000e+000  0.0000000e+000  0.0000000e+000  0.0000000e+000  0.0000000e+000  0.0000000e+000  0.0000000e+000  0.0000000e+000  0.0000000e+000  0.0000000e+000  0.0000000e+000  0.0000000e+000  0.0000000e+000  0.0000000e+000  0.0000000e+000  0.0000000e+000  0.0000000e+000  0.0000000e+000  0.0000000e+000  0.0000000e+000  0.0000000e+000  0.0000000e+000  0.0000000e+000  0.0000000e+000  0.0000000e+000  0.0000000e+000  0.0000000e+000  0.0000000e+000  0.0000000e+000  0.0000000e+000  0.0000000e+000  0.0000000e+000  0.0000000e+000  0.0000000e+000  0.0000000e+000  0.0000000e+000  0.0000000e+000  0.0000000e+000  0.0000000e+000  0.0000000e+000  0.0000000e+000  0.0000000e+000  0.0000000e+000  0.0000000e+000  0.0000000e+000  0.0000000e+000  0.0000000e+000  0.0000000e+000  0.0000000e+000  0.0000000e+000  0.0000000e+000  0.0000000e+000  0.0000000e+000  0.0000000e+000  0.0000000e+000  0.0000000e+000  0.0000000e+000  0.0000000e+000  0.0000000e+000  0.0000000e+000  0.0000000e+000  0.0000000e+000  0.0000000e+000  0.0000000e+000  0.0000000e+000  0.0000000e+000  0.0000000e+000  0.0000000e+000  0.0000000e+000  0.0000000e+000  0.0000000e+000  0.0000000e+000  0.0000000e+000  0.0000000e+000  0.0000000e+000  0.0000000e+000  0.0000000e+000  0.0000000e+000  0.0000000e+000  0.0000000e+000  0.0000000e+000  0.0000000e+000  0.0000000e+000  0.0000000e+000  0.0000000e+000  0.0000000e+000  0.0000000e+000  0.0000000e+000  0.0000000e+000  0.0000000e+000  0.0000000e+000  0.0000000e+000  0.0000000e+000  0.0000000e+000  0.0000000e+000  0.0000000e+000  0.0000000e+000  0.0000000e+000  0.0000000e+000  0.0000000e+000  0.0000000e+000  0.0000000e+000  0.0000000e+000  0.0000000e+000  0.0000000e+000  0.0000000e+000  0.0000000e+000  0.0000000e+000  0.0000000e+000  0.0000000e+000  0.0000000e+000  0.0000000e+000  0.0000000e+000  0.0000000e+000  0.0000000e+000  0.0000000e+000  0.0000000e+000  0.0000000e+000  0.0000000e+000  0.0000000e+000  0.0000000e+000  0.0000000e+000  0.0000000e+000  0.0000000e+000  0.0000000e+000  0.0000000e+000  0.0000000e+000  0.0000000e+000  0.0000000e+000  0.0000000e+000  0.0000000e+000  0.0000000e+000  0.0000000e+000  0.0000000e+000  0.0000000e+000  0.0000000e+000  0.0000000e+000  0.0000000e+000  0.0000000e+000  0.0000000e+000  0.0000000e+000  0.0000000e+000  0.0000000e+000  0.0000000e+000  0.0000000e+000  0.0000000e+000  0.0000000e+000  0.0000000e+000  0.0000000e+000  0.0000000e+000  0.0000000e+000  0.0000000e+000  0.0000000e+000  0.0000000e+000  0.0000000e+000  0.0000000e+000  0.0000000e+000  0.0000000e+000  0.0000000e+000  0.0000000e+000  0.0000000e+000  0.0000000e+000  0.0000000e+000  0.0000000e+000  0.0000000e+000  0.0000000e+000  0.0000000e+000  0.0000000e+000  0.0000000e+000  0.0000000e+000  0.0000000e+000  0.0000000e+000  0.0000000e+000  0.0000000e+000  0.0000000e+000  0.0000000e+000  0.0000000e+000  0.0000000e+000  0.0000000e+000  0.0000000e+000  0.0000000e+000  0.0000000e+000  0.0000000e+000  0.0000000e+000  0.0000000e+000  0.0000000e+000  0.0000000e+000  0.0000000e+000  0.0000000e+000  0.0000000e+000  0.0000000e+000  0.0000000e+000  0.0000000e+000  0.0000000e+000  0.0000000e+000  0.0000000e+000  0.0000000e+000  0.0000000e+000  0.0000000e+000  0.0000000e+000  0.0000000e+000  0.0000000e+000  0.0000000e+000  0.0000000e+000  0.0000000e+000  0.0000000e+000  0.0000000e+000  0.0000000e+000  0.0000000e+000  0.0000000e+000  0.0000000e+000  0.0000000e+000  0.0000000e+000  0.0000000e+000  0.0000000e+000  0.0000000e+000  0.0000000e+000  0.0000000e+000  0.0000000e+000  0.0000000e+000  0.0000000e+000  0.0000000e+000  0.0000000e+000  0.0000000e+000  0.0000000e+000  0.0000000e+000  0.0000000e+000  0.0000000e+000  0.0000000e+000  0.0000000e+000  0.0000000e+000  0.0000000e+000  0.0000000e+000  0.0000000e+000  0.0000000e+000  0.0000000e+000  0.0000000e+000  0.0000000e+000  0.0000000e+000  0.0000000e+000  0.0000000e+000  0.0000000e+000  0.0000000e+000  0.0000000e+000  0.0000000e+000  0.0000000e+000  0.0000000e+000  0.0000000e+000  0.0000000e+000  0.0000000e+000  0.0000000e+000  0.0000000e+000  0.0000000e+000  0.0000000e+000  0.0000000e+000  0.0000000e+000  0.0000000e+000  0.0000000e+000  0.0000000e+000  0.0000000e+000  0.0000000e+000  0.0000000e+000  0.0000000e+000  0.0000000e+000  0.0000000e+000  0.0000000e+000  0.0000000e+000  0.0000000e+000  0.0000000e+000  0.0000000e+000  0.0000000e+000  0.0000000e+000  0.0000000e+000  0.0000000e+000  0.0000000e+000  0.0000000e+000  0.0000000e+000  0.0000000e+000  0.0000000e+000  0.0000000e+000  0.0000000e+000  0.0000000e+000  0.0000000e+000  0.0000000e+000  0.0000000e+000  0.0000000e+000  0.0000000e+000  0.0000000e+000  0.0000000e+000  0.0000000e+000  0.0000000e+000  0.0000000e+000  0.0000000e+000  0.0000000e+000  0.0000000e+000  0.0000000e+000  0.0000000e+000  0.0000000e+000  0.0000000e+000  0.0000000e+000  0.0000000e+000  0.0000000e+000  0.0000000e+000  0.0000000e+000  0.0000000e+000  0.0000000e+000  0.0000000e+000  0.0000000e+000  0.0000000e+000  0.0000000e+000  0.0000000e+000  0.0000000e+000  0.0000000e+000  0.0000000e+000  0.0000000e+000  0.0000000e+000  0.0000000e+000  0.0000000e+000  0.0000000e+000  0.0000000e+000  0.0000000e+000  0.0000000e+000  0.0000000e+000  0.0000000e+000  0.0000000e+000  0.0000000e+000  0.0000000e+000  0.0000000e+000  0.0000000e+000  0.0000000e+000  0.0000000e+000  0.0000000e+000  0.0000000e+000  0.0000000e+000  0.0000000e+000  0.0000000e+000  0.0000000e+000  0.0000000e+000  0.0000000e+000  0.0000000e+000  0.0000000e+000  0.0000000e+000  0.0000000e+000  0.0000000e+000  0.0000000e+000  0.0000000e+000  0.0000000e+000  0.0000000e+000  0.0000000e+000  0.0000000e+000  0.0000000e+000  0.0000000e+000  0.0000000e+000  0.0000000e+000  0.0000000e+000  0.0000000e+000  0.0000000e+000  0.0000000e+000  0.0000000e+000  0.0000000e+000  0.0000000e+000  0.0000000e+000  0.0000000e+000  0.0000000e+000  0.0000000e+000  0.0000000e+000  0.0000000e+000  0.0000000e+000  0.0000000e+000  0.0000000e+000  0.0000000e+000  0.0000000e+000  0.0000000e+000  0.0000000e+000  0.0000000e+000  0.0000000e+000  0.0000000e+000  0.0000000e+000  0.0000000e+000  0.0000000e+000  0.0000000e+000  0.0000000e+000  0.0000000e+000  0.0000000e+000  0.0000000e+000  0.0000000e+000  0.0000000e+000  0.0000000e+000  0.0000000e+000  0.0000000e+000  0.0000000e+000  0.0000000e+000  0.0000000e+000  0.0000000e+000  0.0000000e+000  0.0000000e+000  0.0000000e+000  0.0000000e+000  0.0000000e+000  0.0000000e+000  0.0000000e+000  0.0000000e+000  0.0000000e+000  0.0000000e+000  0.0000000e+000  0.0000000e+000  0.0000000e+000  0.0000000e+000  0.0000000e+000  0.0000000e+000  0.0000000e+000  0.0000000e+000  0.0000000e+000  0.0000000e+000  0.0000000e+000  0.0000000e+000  0.0000000e+000  0.0000000e+000  0.0000000e+000  0.0000000e+000  0.0000000e+000  0.0000000e+000  0.0000000e+000  0.0000000e+000  0.0000000e+000  0.0000000e+000  0.0000000e+000  0.0000000e+000  0.0000000e+000  0.0000000e+000  0.0000000e+000  0.0000000e+000  0.0000000e+000  0.0000000e+000  0.0000000e+000  0.0000000e+000  0.0000000e+000  0.0000000e+000  0.0000000e+000  0.0000000e+000  0.0000000e+000  0.0000000e+000  0.0000000e+000  0.0000000e+000  0.0000000e+000  0.0000000e+000  0.0000000e+000  0.0000000e+000  0.0000000e+000  0.0000000e+000  0.0000000e+000  0.0000000e+000  0.0000000e+000  0.0000000e+000  0.0000000e+000  0.0000000e+000  0.0000000e+000  0.0000000e+000  0.0000000e+000  0.0000000e+000  0.0000000e+000  0.0000000e+000  0.0000000e+000  0.0000000e+000  0.0000000e+000  0.0000000e+000  0.0000000e+000  0.0000000e+000  0.0000000e+000  0.0000000e+000  0.0000000e+000  0.0000000e+000  0.0000000e+000  0.0000000e+000  0.0000000e+000  0.0000000e+000  0.0000000e+000  0.0000000e+000  0.0000000e+000  0.0000000e+000
  0.0000000e+000  0.0000000e+000  0.0000000e+000  0.0000000e+000  0.0000000e+000  0.0000000e+000  0.0000000e+000  0.0000000e+000  0.0000000e+000  0.0000000e+000  0.0000000e+000  0.0000000e+000  0.0000000e+000  0.0000000e+000  0.0000000e+000  0.0000000e+000  0.0000000e+000  0.0000000e+000  0.0000000e+000  0.0000000e+000  0.0000000e+000  0.0000000e+000  0.0000000e+000  0.0000000e+000  0.0000000e+000  0.0000000e+000  0.0000000e+000  0.0000000e+000  0.0000000e+000  0.0000000e+000  0.0000000e+000  0.0000000e+000  0.0000000e+000  0.0000000e+000  0.0000000e+000  0.0000000e+000  0.0000000e+000  0.0000000e+000  0.0000000e+000  0.0000000e+000  0.0000000e+000  0.0000000e+000  0.0000000e+000  0.0000000e+000  0.0000000e+000  0.0000000e+000  0.0000000e+000  0.0000000e+000  0.0000000e+000  0.0000000e+000  0.0000000e+000  0.0000000e+000  0.0000000e+000  0.0000000e+000  0.0000000e+000  0.0000000e+000  0.0000000e+000  0.0000000e+000  0.0000000e+000  0.0000000e+000  0.0000000e+000  0.0000000e+000  0.0000000e+000  0.0000000e+000  0.0000000e+000  0.0000000e+000  0.0000000e+000  0.0000000e+000  0.0000000e+000  0.0000000e+000  0.0000000e+000  0.0000000e+000  0.0000000e+000  0.0000000e+000  0.0000000e+000  0.0000000e+000  0.0000000e+000  0.0000000e+000  0.0000000e+000  0.0000000e+000  0.0000000e+000  0.0000000e+000  0.0000000e+000  0.0000000e+000  0.0000000e+000  0.0000000e+000  0.0000000e+000  0.0000000e+000  0.0000000e+000  0.0000000e+000  0.0000000e+000  0.0000000e+000  0.0000000e+000  0.0000000e+000  0.0000000e+000  0.0000000e+000  0.0000000e+000  0.0000000e+000  0.0000000e+000  0.0000000e+000  0.0000000e+000  0.0000000e+000  0.0000000e+000  0.0000000e+000  0.0000000e+000  0.0000000e+000  0.0000000e+000  0.0000000e+000  0.0000000e+000  0.0000000e+000  0.0000000e+000  0.0000000e+000  0.0000000e+000  0.0000000e+000  0.0000000e+000  0.0000000e+000  0.0000000e+000  0.0000000e+000  0.0000000e+000  0.0000000e+000  0.0000000e+000  0.0000000e+000  0.0000000e+000  0.0000000e+000  0.0000000e+000  0.0000000e+000  0.0000000e+000  0.0000000e+000  0.0000000e+000  0.0000000e+000  0.0000000e+000  0.0000000e+000  0.0000000e+000  0.0000000e+000  0.0000000e+000  0.0000000e+000  0.0000000e+000  0.0000000e+000  0.0000000e+000  0.0000000e+000  0.0000000e+000  0.0000000e+000  0.0000000e+000  0.0000000e+000  0.0000000e+000  0.0000000e+000  0.0000000e+000  0.0000000e+000  0.0000000e+000  0.0000000e+000  0.0000000e+000  0.0000000e+000  0.0000000e+000  0.0000000e+000  0.0000000e+000  0.0000000e+000  0.0000000e+000  0.0000000e+000  0.0000000e+000  0.0000000e+000  0.0000000e+000  0.0000000e+000  0.0000000e+000  0.0000000e+000  0.0000000e+000  0.0000000e+000  0.0000000e+000  0.0000000e+000  0.0000000e+000  0.0000000e+000  0.0000000e+000  0.0000000e+000  0.0000000e+000  0.0000000e+000  0.0000000e+000  0.0000000e+000  0.0000000e+000  0.0000000e+000  0.0000000e+000  0.0000000e+000  0.0000000e+000  0.0000000e+000  0.0000000e+000  0.0000000e+000  0.0000000e+000  0.0000000e+000  0.0000000e+000  0.0000000e+000  0.0000000e+000  0.0000000e+000  0.0000000e+000  0.0000000e+000  0.0000000e+000  0.0000000e+000  0.0000000e+000  0.0000000e+000  0.0000000e+000  0.0000000e+000  0.0000000e+000  0.0000000e+000  0.0000000e+000  0.0000000e+000  0.0000000e+000  0.0000000e+000  0.0000000e+000  0.0000000e+000  0.0000000e+000  0.0000000e+000  0.0000000e+000  0.0000000e+000  0.0000000e+000  0.0000000e+000  0.0000000e+000  0.0000000e+000  0.0000000e+000  0.0000000e+000  0.0000000e+000  0.0000000e+000  0.0000000e+000  0.0000000e+000  0.0000000e+000  0.0000000e+000  0.0000000e+000  0.0000000e+000  0.0000000e+000  0.0000000e+000  0.0000000e+000  0.0000000e+000  0.0000000e+000  0.0000000e+000  0.0000000e+000  0.0000000e+000  0.0000000e+000  0.0000000e+000  0.0000000e+000  0.0000000e+000  0.0000000e+000  0.0000000e+000  0.0000000e+000  0.0000000e+000  0.0000000e+000  0.0000000e+000  0.0000000e+000  0.0000000e+000  0.0000000e+000  0.0000000e+000  0.0000000e+000  0.0000000e+000  0.0000000e+000  0.0000000e+000  0.0000000e+000  0.0000000e+000  0.0000000e+000  0.0000000e+000  0.0000000e+000  0.0000000e+000  0.0000000e+000  0.0000000e+000  0.0000000e+000  0.0000000e+000  0.0000000e+000  0.0000000e+000  0.0000000e+000  0.0000000e+000  0.0000000e+000  0.0000000e+000  0.0000000e+000  0.0000000e+000  0.0000000e+000  0.0000000e+000  0.0000000e+000  0.0000000e+000  0.0000000e+000  0.0000000e+000  0.0000000e+000  0.0000000e+000  0.0000000e+000  0.0000000e+000  0.0000000e+000  0.0000000e+000  0.0000000e+000  0.0000000e+000  0.0000000e+000  0.0000000e+000  0.0000000e+000  0.0000000e+000  0.0000000e+000  0.0000000e+000  0.0000000e+000  0.0000000e+000  0.0000000e+000  0.0000000e+000  0.0000000e+000  0.0000000e+000  0.0000000e+000  0.0000000e+000  0.0000000e+000  0.0000000e+000  0.0000000e+000  0.0000000e+000  0.0000000e+000  0.0000000e+000  0.0000000e+000  0.0000000e+000  0.0000000e+000  0.0000000e+000  0.0000000e+000  0.0000000e+000  0.0000000e+000  0.0000000e+000  0.0000000e+000  0.0000000e+000  0.0000000e+000  0.0000000e+000  0.0000000e+000  0.0000000e+000  0.0000000e+000  0.0000000e+000  0.0000000e+000  0.0000000e+000  0.0000000e+000  0.0000000e+000  0.0000000e+000  0.0000000e+000  0.0000000e+000  0.0000000e+000  0.0000000e+000  0.0000000e+000  0.0000000e+000  0.0000000e+000  0.0000000e+000  0.0000000e+000  0.0000000e+000  0.0000000e+000  0.0000000e+000  0.0000000e+000  0.0000000e+000  0.0000000e+000  0.0000000e+000  0.0000000e+000  0.0000000e+000  0.0000000e+000  0.0000000e+000  0.0000000e+000  0.0000000e+000  0.0000000e+000  0.0000000e+000  0.0000000e+000  0.0000000e+000  0.0000000e+000  0.0000000e+000  0.0000000e+000  0.0000000e+000  0.0000000e+000  0.0000000e+000  0.0000000e+000  0.0000000e+000  0.0000000e+000  0.0000000e+000  0.0000000e+000  0.0000000e+000  0.0000000e+000  0.0000000e+000  0.0000000e+000  0.0000000e+000  0.0000000e+000  0.0000000e+000  0.0000000e+000  0.0000000e+000  0.0000000e+000  0.0000000e+000  0.0000000e+000  0.0000000e+000  0.0000000e+000  0.0000000e+000  0.0000000e+000  0.0000000e+000  0.0000000e+000  0.0000000e+000  0.0000000e+000  0.0000000e+000  0.0000000e+000  0.0000000e+000  0.0000000e+000  0.0000000e+000  0.0000000e+000  0.0000000e+000  0.0000000e+000  0.0000000e+000  0.0000000e+000  0.0000000e+000  0.0000000e+000  0.0000000e+000  0.0000000e+000  0.0000000e+000  0.0000000e+000  0.0000000e+000  0.0000000e+000  0.0000000e+000  0.0000000e+000  0.0000000e+000  0.0000000e+000  0.0000000e+000  0.0000000e+000  0.0000000e+000  0.0000000e+000  0.0000000e+000  0.0000000e+000  0.0000000e+000  0.0000000e+000  0.0000000e+000  0.0000000e+000  0.0000000e+000  0.0000000e+000  0.0000000e+000  0.0000000e+000  0.0000000e+000  0.0000000e+000  0.0000000e+000  0.0000000e+000  0.0000000e+000  0.0000000e+000  0.0000000e+000  0.0000000e+000  0.0000000e+000  0.0000000e+000  0.0000000e+000  0.0000000e+000  0.0000000e+000  0.0000000e+000  0.0000000e+000  0.0000000e+000  0.0000000e+000  0.0000000e+000  0.0000000e+000  0.0000000e+000  0.0000000e+000  0.0000000e+000  0.0000000e+000  0.0000000e+000  0.0000000e+000  0.0000000e+000  0.0000000e+000  0.0000000e+000  0.0000000e+000  0.0000000e+000  0.0000000e+000  0.0000000e+000  0.0000000e+000  0.0000000e+000  0.0000000e+000  0.0000000e+000  0.0000000e+000  0.0000000e+000  0.0000000e+000  0.0000000e+000  0.0000000e+000  0.0000000e+000  0.0000000e+000  0.0000000e+000  0.0000000e+000  0.0000000e+000  0.0000000e+000  0.0000000e+000  0.0000000e+000  0.0000000e+000  0.0000000e+000  0.0000000e+000  0.0000000e+000  0.0000000e+000  0.0000000e+000  0.0000000e+000  0.0000000e+000  0.0000000e+000  0.0000000e+000  0.0000000e+000  0.0000000e+000  0.0000000e+000  0.0000000e+000  0.0000000e+000  0.0000000e+000  0.0000000e+000  0.0000000e+000  0.0000000e+000  0.0000000e+000  0.0000000e+000  0.0000000e+000  0.0000000e+000  0.0000000e+000  0.0000000e+000  0.0000000e+000  0.0000000e+000  0.0000000e+000  0.0000000e+000  0.0000000e+000  0.0000000e+000  0.0000000e+000  0.0000000e+000  0.0000000e+000  0.0000000e+000  0.0000000e+000  0.0000000e+000  0.0000000e+000  0.0000000e+000  0.0000000e+000  0.0000000e+000  0.0000000e+000  0.0000000e+000  0.0000000e+000  0.0000000e+000  0.0000000e+000  0.0000000e+000  0.0000000e+000  0.0000000e+000  0.0000000e+000  0.0000000e+000  0.0000000e+000  0.0000000e+000  0.0000000e+000  0.0000000e+000  0.0000000e+000  0.0000000e+000  0.0000000e+000  0.0000000e+000  0.0000000e+000  0.0000000e+000  0.0000000e+000  0.0000000e+000  0.0000000e+000  0.0000000e+000  0.0000000e+000  0.0000000e+000  0.0000000e+000  0.0000000e+000  0.0000000e+000  0.0000000e+000  0.0000000e+000  0.0000000e+000  0.0000000e+000  0.0000000e+000  0.0000000e+000  0.0000000e+000  0.0000000e+000  0.0000000e+000  0.0000000e+000  0.0000000e+000  0.0000000e+000  0.0000000e+000  0.0000000e+000  0.0000000e+000  0.0000000e+000  0.0000000e+000  0.0000000e+000  0.0000000e+000  0.0000000e+000  0.0000000e+000  0.0000000e+000  0.0000000e+000  0.0000000e+000  0.0000000e+000  0.0000000e+000  0.0000000e+000  0.0000000e+000  0.0000000e+000  0.0000000e+000  0.0000000e+000  0.0000000e+000  0.0000000e+000  0.0000000e+000  0.0000000e+000  0.0000000e+000  0.0000000e+000  0.0000000e+000  0.0000000e+000  0.0000000e+000  0.0000000e+000  0.0000000e+000  0.0000000e+000  0.0000000e+000  0.0000000e+000  0.0000000e+000  0.0000000e+000  0.0000000e+000  0.0000000e+000  0.0000000e+000  0.0000000e+000  0.0000000e+000  0.0000000e+000  0.0000000e+000  0.0000000e+000  0.0000000e+000  0.0000000e+000  0.0000000e+000  0.0000000e+000  0.0000000e+000  0.0000000e+000  0.0000000e+000  0.0000000e+000  0.0000000e+000  0.0000000e+000  0.0000000e+000  0.0000000e+000  0.0000000e+000  0.0000000e+000  0.0000000e+000  0.0000000e+000  0.0000000e+000  0.0000000e+000  0.0000000e+000  0.0000000e+000  0.0000000e+000  0.0000000e+000  0.0000000e+000  0.0000000e+000  0.0000000e+000  0.0000000e+000  0.0000000e+000  0.0000000e+000  0.0000000e+000  0.0000000e+000  0.0000000e+000  0.0000000e+000  0.0000000e+000  0.0000000e+000  0.0000000e+000  0.0000000e+000  0.0000000e+000  0.0000000e+000  0.0000000e+000  0.0000000e+000  0.0000000e+000  0.0000000e+000  0.0000000e+000  0.0000000e+000  0.0000000e+000  0.0000000e+000  0.0000000e+000  0.0000000e+000  0.0000000e+000  0.0000000e+000  0.0000000e+000  0.0000000e+000  0.0000000e+000  0.0000000e+000  0.0000000e+000  0.0000000e+000  0.0000000e+000  0.0000000e+000  0.0000000e+000  0.0000000e+000  0.0000000e+000  0.0000000e+000  0.0000000e+000  0.0000000e+000  0.0000000e+000  0.0000000e+000  0.0000000e+000  0.0000000e+000  0.0000000e+000  0.0000000e+000  0.0000000e+000  0.0000000e+000  0.0000000e+000  0.0000000e+000  0.0000000e+000  0.0000000e+000  0.0000000e+000  0.0000000e+000  0.0000000e+000  0.0000000e+000  0.0000000e+000  0.0000000e+000  0.0000000e+000  0.0000000e+000  0.0000000e+000  0.0000000e+000  0.0000000e+000  0.0000000e+000  0.0000000e+000  0.0000000e+000  0.0000000e+000  0.0000000e+000  0.0000000e+000  0.0000000e+000  0.0000000e+000  0.0000000e+000  0.0000000e+000  0.0000000e+000  0.0000000e+000  0.0000000e+000  0.0000000e+000  0.0000000e+000  0.0000000e+000  0.0000000e+000  0.0000000e+000  0.0000000e+000  0.0000000e+000  0.0000000e+000  0.0000000e+000  0.0000000e+000  0.0000000e+000  0.0000000e+000  0.0000000e+000  0.0000000e+000  0.0000000e+000  0.0000000e+000  0.0000000e+000  0.0000000e+000  0.0000000e+000  0.0000000e+000  0.0000000e+000  0.0000000e+000  0.0000000e+000  0.0000000e+000  0.0000000e+000  0.0000000e+000  0.0000000e+000  0.0000000e+000  0.0000000e+000  0.0000000e+000  0.0000000e+000  0.0000000e+000  0.0000000e+000  0.0000000e+000  0.0000000e+000  0.0000000e+000  0.0000000e+000  0.0000000e+000  0.0000000e+000  0.0000000e+000  0.0000000e+000  0.0000000e+000  0.0000000e+000  0.0000000e+000  0.0000000e+000  0.0000000e+000  0.0000000e+000  0.0000000e+000  0.0000000e+000  0.0000000e+000  0.0000000e+000  0.0000000e+000  0.0000000e+000  0.0000000e+000  0.0000000e+000  0.0000000e+000  0.0000000e+000  0.0000000e+000  0.0000000e+000  0.0000000e+000  0.0000000e+000  0.0000000e+000  0.0000000e+000  0.0000000e+000  0.0000000e+000  0.0000000e+000  0.0000000e+000  0.0000000e+000  0.0000000e+000  0.0000000e+000  0.0000000e+000  0.0000000e+000  0.0000000e+000  0.0000000e+000  0.0000000e+000  0.0000000e+000  0.0000000e+000  0.0000000e+000  0.0000000e+000  0.0000000e+000  0.0000000e+000  0.0000000e+000  0.0000000e+000  0.0000000e+000  0.0000000e+000  0.0000000e+000  0.0000000e+000  0.0000000e+000  0.0000000e+000  0.0000000e+000  0.0000000e+000  0.0000000e+000  0.0000000e+000  0.0000000e+000  0.0000000e+000  0.0000000e+000  0.0000000e+000  0.0000000e+000  0.0000000e+000  0.0000000e+000  0.0000000e+000  0.0000000e+000  0.0000000e+000  0.0000000e+000  0.0000000e+000  0.0000000e+000  0.0000000e+000  0.0000000e+000  0.0000000e+000  0.0000000e+000  0.0000000e+000  0.0000000e+000  0.0000000e+000  0.0000000e+000  0.0000000e+000  0.0000000e+000  0.0000000e+000  0.0000000e+000  0.0000000e+000  0.0000000e+000  0.0000000e+000  0.0000000e+000  0.0000000e+000  0.0000000e+000  0.0000000e+000  0.0000000e+000  0.0000000e+000  0.0000000e+000  0.0000000e+000  0.0000000e+000  0.0000000e+000  0.0000000e+000  0.0000000e+000  0.0000000e+000  0.0000000e+000  0.0000000e+000  0.0000000e+000  0.0000000e+000  0.0000000e+000  0.0000000e+000  0.0000000e+000  0.0000000e+000  0.0000000e+000  0.0000000e+000  0.0000000e+000  0.0000000e+000  0.0000000e+000  0.0000000e+000  0.0000000e+000  0.0000000e+000  0.0000000e+000  0.0000000e+000  0.0000000e+000  0.0000000e+000  0.0000000e+000  0.0000000e+000  0.0000000e+000  0.0000000e+000  0.0000000e+000  0.0000000e+000  0.0000000e+000  0.0000000e+000  0.0000000e+000  0.0000000e+000  0.0000000e+000  0.0000000e+000  0.0000000e+000  0.0000000e+000  0.0000000e+000  0.0000000e+000  0.0000000e+000  0.0000000e+000  0.0000000e+000  0.0000000e+000  0.0000000e+000  0.0000000e+000  0.0000000e+000  0.0000000e+000  0.0000000e+000  0.0000000e+000  0.0000000e+000  0.0000000e+000  0.0000000e+000  0.0000000e+000  0.0000000e+000  0.0000000e+000  0.0000000e+000  0.0000000e+000  0.0000000e+000  0.0000000e+000  0.0000000e+000  0.0000000e+000  0.0000000e+000  0.0000000e+000  0.0000000e+000  0.0000000e+000  0.0000000e+000  0.0000000e+000  0.0000000e+000  0.0000000e+000  0.0000000e+000  0.0000000e+000  0.0000000e+000  0.0000000e+000  0.0000000e+000  0.0000000e+000  0.0000000e+000  0.0000000e+000  0.0000000e+000  0.0000000e+000  0.0000000e+000  0.0000000e+000  0.0000000e+000  0.0000000e+000  0.0000000e+000  0.0000000e+000  0.0000000e+000  0.0000000e+000  0.0000000e+000  0.0000000e+000  0.0000000e+000  0.0000000e+000  0.0000000e+000  0.0000000e+000  0.0000000e+000  0.0000000e+000  0.0000000e+000  0.0000000e+000  0.0000000e+000  0.0000000e+000  0.0000000e+000  0.0000000e+000  0.0000000e+000  0.0000000e+000  0.0000000e+000  0.0000000e+000  0.0000000e+000  0.0000000e+000  0.0000000e+000  0.0000000e+000  0.0000000e+000  0.0000000e+000  0.0000000e+000  0.0000000e+000  0.0000000e+000  0.0000000e+000  0.0000000e+000  0.0000000e+000  0.0000000e+000  0.0000000e+000  0.0000000e+000  0.0000000e+000  0.0000000e+000  0.0000000e+000  0.0000000e+000  0.0000000e+000  0.0000000e+000  0.0000000e+000  0.0000000e+000  0.0000000e+000  0.0000000e+000  0.0000000e+000  0.0000000e+000  0.0000000e+000  0.0000000e+000  0.0000000e+000  0.0000000e+000  0.0000000e+000  0.0000000e+000  0.0000000e+000  0.0000000e+000  0.0000000e+000  0.0000000e+000  0.0000000e+000  0.0000000e+000  0.0000000e+000  0.0000000e+000  0.0000000e+000  0.0000000e+000  0.0000000e+000  0.0000000e+000  0.0000000e+000  0.0000000e+000  0.0000000e+000  0.0000000e+000  0.0000000e+000  0.0000000e+000  0.0000000e+000  0.0000000e+000  0.0000000e+000  0.0000000e+000  0.0000000e+000  0.0000000e+000  0.0000000e+000  0.0000000e+000  0.0000000e+000  0.0000000e+000  0.0000000e+000  0.0000000e+000  0.0000000e+000  0.0000000e+000  0.0000000e+000  0.0000000e+000  0.0000000e+000  0.0000000e+000  0.0000000e+000  0.0000000e+000  0.0000000e+000  0.0000000e+000  0.0000000e+000  0.0000000e+000  0.0000000e+000  0.0000000e+000  0.0000000e+000  0.0000000e+000  0.0000000e+000  0.0000000e+000  0.0000000e+000  0.0000000e+000  0.0000000e+000  0.0000000e+000  0.0000000e+000  0.0000000e+000  0.0000000e+000  0.0000000e+000  0.0000000e+000  0.0000000e+000  0.0000000e+000  0.0000000e+000  0.0000000e+000  0.0000000e+000  0.0000000e+000  0.0000000e+000  0.0000000e+000  0.0000000e+000  0.0000000e+000  0.0000000e+000  0.0000000e+000  0.0000000e+000  0.0000000e+000  0.0000000e+000  0.0000000e+000
  0.0000000e+000  0.0000000e+000  0.0000000e+000  0.0000000e+000  0.0000000e+000  0.0000000e+000  0.0000000e+000  0.0000000e+000  0.0000000e+000  0.0000000e+000  0.0000000e+000  0.0000000e+000  0.0000000e+000  0.0000000e+000  0.0000000e+000  0.0000000e+000  0.0000000e+000  0.0000000e+000  0.0000000e+000  0.0000000e+000  0.0000000e+000  0.0000000e+000  0.0000000e+000  0.0000000e+000  0.0000000e+000  0.0000000e+000  0.0000000e+000  0.0000000e+000  0.0000000e+000  0.0000000e+000  0.0000000e+000  0.0000000e+000  0.0000000e+000  0.0000000e+000  0.0000000e+000  0.0000000e+000  0.0000000e+000  0.0000000e+000  0.0000000e+000  0.0000000e+000  0.0000000e+000  0.0000000e+000  0.0000000e+000  0.0000000e+000  0.0000000e+000  0.0000000e+000  0.0000000e+000  0.0000000e+000  0.0000000e+000  0.0000000e+000  0.0000000e+000  0.0000000e+000  0.0000000e+000  0.0000000e+000  0.0000000e+000  0.0000000e+000  0.0000000e+000  0.0000000e+000  0.0000000e+000  0.0000000e+000  0.0000000e+000  0.0000000e+000  0.0000000e+000  0.0000000e+000  0.0000000e+000  0.0000000e+000  0.0000000e+000  0.0000000e+000  0.0000000e+000  0.0000000e+000  0.0000000e+000  0.0000000e+000  0.0000000e+000  0.0000000e+000  0.0000000e+000  0.0000000e+000  0.0000000e+000  0.0000000e+000  0.0000000e+000  0.0000000e+000  0.0000000e+000  0.0000000e+000  0.0000000e+000  0.0000000e+000  0.0000000e+000  0.0000000e+000  0.0000000e+000  0.0000000e+000  0.0000000e+000  0.0000000e+000  0.0000000e+000  0.0000000e+000  0.0000000e+000  0.0000000e+000  0.0000000e+000  0.0000000e+000  0.0000000e+000  0.0000000e+000  0.0000000e+000  0.0000000e+000  0.0000000e+000  0.0000000e+000  0.0000000e+000  0.0000000e+000  0.0000000e+000  0.0000000e+000  0.0000000e+000  0.0000000e+000  0.0000000e+000  0.0000000e+000  0.0000000e+000  0.0000000e+000  0.0000000e+000  0.0000000e+000  0.0000000e+000  0.0000000e+000  0.0000000e+000  0.0000000e+000  0.0000000e+000  0.0000000e+000  0.0000000e+000  0.0000000e+000  0.0000000e+000  0.0000000e+000  0.0000000e+000  0.0000000e+000  0.0000000e+000  0.0000000e+000  0.0000000e+000  0.0000000e+000  0.0000000e+000  0.0000000e+000  0.0000000e+000  0.0000000e+000  0.0000000e+000  0.0000000e+000  0.0000000e+000  0.0000000e+000  0.0000000e+000  0.0000000e+000  0.0000000e+000  0.0000000e+000  0.0000000e+000  0.0000000e+000  0.0000000e+000  0.0000000e+000  0.0000000e+000  0.0000000e+000  0.0000000e+000  0.0000000e+000  0.0000000e+000  0.0000000e+000  0.0000000e+000  0.0000000e+000  0.0000000e+000  0.0000000e+000  0.0000000e+000  0.0000000e+000  0.0000000e+000  0.0000000e+000  0.0000000e+000  0.0000000e+000  0.0000000e+000  0.0000000e+000  0.0000000e+000  0.0000000e+000  0.0000000e+000  0.0000000e+000  0.0000000e+000  0.0000000e+000  0.0000000e+000  0.0000000e+000  0.0000000e+000  0.0000000e+000  0.0000000e+000  0.0000000e+000  0.0000000e+000  0.0000000e+000  0.0000000e+000  0.0000000e+000  0.0000000e+000  0.0000000e+000  0.0000000e+000  0.0000000e+000  0.0000000e+000  0.0000000e+000  0.0000000e+000  0.0000000e+000  0.0000000e+000  0.0000000e+000  0.0000000e+000  0.0000000e+000  0.0000000e+000  0.0000000e+000  0.0000000e+000  0.0000000e+000  0.0000000e+000  0.0000000e+000  0.0000000e+000  0.0000000e+000  0.0000000e+000  0.0000000e+000  0.0000000e+000  0.0000000e+000  0.0000000e+000  0.0000000e+000  0.0000000e+000  0.0000000e+000  0.0000000e+000  0.0000000e+000  0.0000000e+000  0.0000000e+000  0.0000000e+000  0.0000000e+000  0.0000000e+000  0.0000000e+000  0.0000000e+000  0.0000000e+000  0.0000000e+000  0.0000000e+000  0.0000000e+000  0.0000000e+000  0.0000000e+000  0.0000000e+000  0.0000000e+000  0.0000000e+000  0.0000000e+000  0.0000000e+000  0.0000000e+000  0.0000000e+000  0.0000000e+000  0.0000000e+000  0.0000000e+000  0.0000000e+000  0.0000000e+000  0.0000000e+000  0.0000000e+000  0.0000000e+000  0.0000000e+000  0.0000000e+000  0.0000000e+000  0.0000000e+000  0.0000000e+000  0.0000000e+000  0.0000000e+000  0.0000000e+000  0.0000000e+000  0.0000000e+000  0.0000000e+000  0.0000000e+000  0.0000000e+000  0.0000000e+000  0.0000000e+000  0.0000000e+000  0.0000000e+000  0.0000000e+000  0.0000000e+000  0.0000000e+000  0.0000000e+000  0.0000000e+000  0.0000000e+000  0.0000000e+000  0.0000000e+000  0.0000000e+000  0.0000000e+000  0.0000000e+000  0.0000000e+000  0.0000000e+000  0.0000000e+000  0.0000000e+000  0.0000000e+000  0.0000000e+000  0.0000000e+000  0.0000000e+000  0.0000000e+000  0.0000000e+000  0.0000000e+000  0.0000000e+000  0.0000000e+000  0.0000000e+000  0.0000000e+000  0.0000000e+000  0.0000000e+000  0.0000000e+000  0.0000000e+000  0.0000000e+000  0.0000000e+000  0.0000000e+000  0.0000000e+000  0.0000000e+000  0.0000000e+000  0.0000000e+000  0.0000000e+000  0.0000000e+000  0.0000000e+000  0.0000000e+000  0.0000000e+000  0.0000000e+000  0.0000000e+000  0.0000000e+000  0.0000000e+000  0.0000000e+000  0.0000000e+000  0.0000000e+000  0.0000000e+000  0.0000000e+000  0.0000000e+000  0.0000000e+000  0.0000000e+000  0.0000000e+000  0.0000000e+000  0.0000000e+000  0.0000000e+000  0.0000000e+000  0.0000000e+000  0.0000000e+000  0.0000000e+000  0.0000000e+000  0.0000000e+000  0.0000000e+000  0.0000000e+000  0.0000000e+000  0.0000000e+000  0.0000000e+000  0.0000000e+000  0.0000000e+000  0.0000000e+000  0.0000000e+000  0.0000000e+000  0.0000000e+000  0.0000000e+000  0.0000000e+000  0.0000000e+000  0.0000000e+000  0.0000000e+000  0.0000000e+000  0.0000000e+000  0.0000000e+000  0.0000000e+000  0.0000000e+000  0.0000000e+000  0.0000000e+000  0.0000000e+000  0.0000000e+000  0.0000000e+000  0.0000000e+000  0.0000000e+000  0.0000000e+000  0.0000000e+000  0.0000000e+000  0.0000000e+000  0.0000000e+000  0.0000000e+000  0.0000000e+000  0.0000000e+000  0.0000000e+000  0.0000000e+000  0.0000000e+000  0.0000000e+000  0.0000000e+000  0.0000000e+000  0.0000000e+000  0.0000000e+000  0.0000000e+000  0.0000000e+000  0.0000000e+000  0.0000000e+000  0.0000000e+000  0.0000000e+000  0.0000000e+000  0.0000000e+000  0.0000000e+000  0.0000000e+000  0.0000000e+000  0.0000000e+000  0.0000000e+000  0.0000000e+000  0.0000000e+000  0.0000000e+000  0.0000000e+000  0.0000000e+000  0.0000000e+000  0.0000000e+000  0.0000000e+000  0.0000000e+000  0.0000000e+000  0.0000000e+000  0.0000000e+000  0.0000000e+000  0.0000000e+000  0.0000000e+000  0.0000000e+000  0.0000000e+000  0.0000000e+000  0.0000000e+000  0.0000000e+000  0.0000000e+000  0.0000000e+000  0.0000000e+000  0.0000000e+000  0.0000000e+000  0.0000000e+000  0.0000000e+000  0.0000000e+000  0.0000000e+000  0.0000000e+000  0.0000000e+000  0.0000000e+000  0.0000000e+000  0.0000000e+000  0.0000000e+000  0.0000000e+000  0.0000000e+000  0.0000000e+000  0.0000000e+000  0.0000000e+000  0.0000000e+000  0.0000000e+000  0.0000000e+000  0.0000000e+000  0.0000000e+000  0.0000000e+000  0.0000000e+000  0.0000000e+000  0.0000000e+000  0.0000000e+000  0.0000000e+000  0.0000000e+000  0.0000000e+000  0.0000000e+000  0.0000000e+000  0.0000000e+000  0.0000000e+000  0.0000000e+000  0.0000000e+000  0.0000000e+000  0.0000000e+000  0.0000000e+000  0.0000000e+000  0.0000000e+000  0.0000000e+000  0.0000000e+000  0.0000000e+000  0.0000000e+000  0.0000000e+000  0.0000000e+000  0.0000000e+000  0.0000000e+000  0.0000000e+000  0.0000000e+000  0.0000000e+000  0.0000000e+000  0.0000000e+000  0.0000000e+000  0.0000000e+000  0.0000000e+000  0.0000000e+000  0.0000000e+000  0.0000000e+000  0.0000000e+000  0.0000000e+000  0.0000000e+000  0.0000000e+000  0.0000000e+000  0.0000000e+000  0.0000000e+000  0.0000000e+000  0.0000000e+000  0.0000000e+000  0.0000000e+000  0.0000000e+000  0.0000000e+000  0.0000000e+000  0.0000000e+000  0.0000000e+000  0.0000000e+000  0.0000000e+000  0.0000000e+000  0.0000000e+000  0.0000000e+000  0.0000000e+000  0.0000000e+000  0.0000000e+000  0.0000000e+000  0.0000000e+000  0.0000000e+000  0.0000000e+000  0.0000000e+000  0.0000000e+000  0.0000000e+000  0.0000000e+000  0.0000000e+000  0.0000000e+000  0.0000000e+000  0.0000000e+000  0.0000000e+000  0.0000000e+000  0.0000000e+000  0.0000000e+000  0.0000000e+000  0.0000000e+000  0.0000000e+000  0.0000000e+000  0.0000000e+000  0.0000000e+000  0.0000000e+000  0.0000000e+000  0.0000000e+000  0.0000000e+000  0.0000000e+000  0.0000000e+000  0.0000000e+000  0.0000000e+000  0.0000000e+000  0.0000000e+000  0.0000000e+000  0.0000000e+000  0.0000000e+000  0.0000000e+000  0.0000000e+000  0.0000000e+000  0.0000000e+000  0.0000000e+000  0.0000000e+000  0.0000000e+000  0.0000000e+000  0.0000000e+000  0.0000000e+000  0.0000000e+000  0.0000000e+000  0.0000000e+000  0.0000000e+000  0.0000000e+000  0.0000000e+000  0.0000000e+000  0.0000000e+000  0.0000000e+000  0.0000000e+000  0.0000000e+000  0.0000000e+000  0.0000000e+000  0.0000000e+000  0.0000000e+000  0.0000000e+000  0.0000000e+000  0.0000000e+000  0.0000000e+000  0.0000000e+000  0.0000000e+000  0.0000000e+000  0.0000000e+000  0.0000000e+000  0.0000000e+000  0.0000000e+000  0.0000000e+000  0.0000000e+000  0.0000000e+000  0.0000000e+000  0.0000000e+000  0.0000000e+000  0.0000000e+000  0.0000000e+000  0.0000000e+000  0.0000000e+000  0.0000000e+000  0.0000000e+000  0.0000000e+000  0.0000000e+000  0.0000000e+000  0.0000000e+000  0.0000000e+000  0.0000000e+000  0.0000000e+000  0.0000000e+000  0.0000000e+000  0.0000000e+000  0.0000000e+000  0.0000000e+000  0.0000000e+000  0.0000000e+000  0.0000000e+000  0.0000000e+000  0.0000000e+000  0.0000000e+000  0.0000000e+000  0.0000000e+000  0.0000000e+000  0.0000000e+000  0.0000000e+000  0.0000000e+000  0.0000000e+000  0.0000000e+000  0.0000000e+000  0.0000000e+000  0.0000000e+000  0.0000000e+000  0.0000000e+000  0.0000000e+000  0.0000000e+000  0.0000000e+000  0.0000000e+000  0.0000000e+000  0.0000000e+000  0.0000000e+000  0.0000000e+000  0.0000000e+000  0.0000000e+000  0.0000000e+000  0.0000000e+000  0.0000000e+000  0.0000000e+000  0.0000000e+000  0.0000000e+000  0.0000000e+000  0.0000000e+000  0.0000000e+000  0.0000000e+000  0.0000000e+000  0.0000000e+000  0.0000000e+000  0.0000000e+000  0.0000000e+000  0.0000000e+000  0.0000000e+000  0.0000000e+000  0.0000000e+000  0.0000000e+000  0.0000000e+000  0.0000000e+000  0.0000000e+000  0.0000000e+000  0.0000000e+000  0.0000000e+000  0.0000000e+000  0.0000000e+000  0.0000000e+000  0.0000000e+000  0.0000000e+000  0.0000000e+000  0.0000000e+000  0.0000000e+000  0.0000000e+000  0.0000000e+000  0.0000000e+000  0.0000000e+000  0.0000000e+000  0.0000000e+000  0.0000000e+000  0.0000000e+000  0.0000000e+000  0.0000000e+000  0.0000000e+000  0.0000000e+000  0.0000000e+000  0.0000000e+000  0.0000000e+000  0.0000000e+000  0.0000000e+000  0.0000000e+000  0.0000000e+000  0.0000000e+000  0.0000000e+000  0.0000000e+000  0.0000000e+000  0.0000000e+000  0.0000000e+000  0.0000000e+000  0.0000000e+000  0.0000000e+000  0.0000000e+000  0.0000000e+000  0.0000000e+000  0.0000000e+000  0.0000000e+000  0.0000000e+000  0.0000000e+000  0.0000000e+000  0.0000000e+000  0.0000000e+000  0.0000000e+000  0.0000000e+000  0.0000000e+000  0.0000000e+000  0.0000000e+000  0.0000000e+000  0.0000000e+000  0.0000000e+000  0.0000000e+000  0.0000000e+000  0.0000000e+000  0.0000000e+000  0.0000000e+000  0.0000000e+000  0.0000000e+000  0.0000000e+000  0.0000000e+000  0.0000000e+000  0.0000000e+000  0.0000000e+000  0.0000000e+000  0.0000000e+000  0.0000000e+000  0.0000000e+000  0.0000000e+000  0.0000000e+000  0.0000000e+000  0.0000000e+000  0.0000000e+000  0.0000000e+000  0.0000000e+000  0.0000000e+000  0.0000000e+000  0.0000000e+000  0.0000000e+000  0.0000000e+000  0.0000000e+000  0.0000000e+000  0.0000000e+000  0.0000000e+000  0.0000000e+000  0.0000000e+000  0.0000000e+000  0.0000000e+000  0.0000000e+000  0.0000000e+000  0.0000000e+000  0.0000000e+000  0.0000000e+000  0.0000000e+000  0.0000000e+000  0.0000000e+000  0.0000000e+000  0.0000000e+000  0.0000000e+000  0.0000000e+000  0.0000000e+000  0.0000000e+000  0.0000000e+000  0.0000000e+000  0.0000000e+000  0.0000000e+000  0.0000000e+000  0.0000000e+000  0.0000000e+000  0.0000000e+000  0.0000000e+000  0.0000000e+000  0.0000000e+000  0.0000000e+000  0.0000000e+000  0.0000000e+000  0.0000000e+000  0.0000000e+000  0.0000000e+000  0.0000000e+000  0.0000000e+000  0.0000000e+000  0.0000000e+000  0.0000000e+000  0.0000000e+000  0.0000000e+000  0.0000000e+000  0.0000000e+000  0.0000000e+000  0.0000000e+000  0.0000000e+000  0.0000000e+000  0.0000000e+000  0.0000000e+000  0.0000000e+000  0.0000000e+000  0.0000000e+000  0.0000000e+000  0.0000000e+000  0.0000000e+000  0.0000000e+000  0.0000000e+000  0.0000000e+000  0.0000000e+000  0.0000000e+000  0.0000000e+000  0.0000000e+000  0.0000000e+000  0.0000000e+000  0.0000000e+000  0.0000000e+000  0.0000000e+000  0.0000000e+000  0.0000000e+000  0.0000000e+000  0.0000000e+000  0.0000000e+000  0.0000000e+000  0.0000000e+000  0.0000000e+000  0.0000000e+000  0.0000000e+000  0.0000000e+000  0.0000000e+000  0.0000000e+000  0.0000000e+000  0.0000000e+000  0.0000000e+000  0.0000000e+000  0.0000000e+000  0.0000000e+000  0.0000000e+000  0.0000000e+000  0.0000000e+000  0.0000000e+000  0.0000000e+000  0.0000000e+000  0.0000000e+000  0.0000000e+000  0.0000000e+000  0.0000000e+000  0.0000000e+000  0.0000000e+000  0.0000000e+000  0.0000000e+000  0.0000000e+000  0.0000000e+000  0.0000000e+000  0.0000000e+000  0.0000000e+000  0.0000000e+000  0.0000000e+000  0.0000000e+000  0.0000000e+000  0.0000000e+000  0.0000000e+000  0.0000000e+000  0.0000000e+000  0.0000000e+000  0.0000000e+000  0.0000000e+000  0.0000000e+000  0.0000000e+000  0.0000000e+000  0.0000000e+000  0.0000000e+000  0.0000000e+000  0.0000000e+000  0.0000000e+000  0.0000000e+000  0.0000000e+000  0.0000000e+000  0.0000000e+000  0.0000000e+000  0.0000000e+000  0.0000000e+000  0.0000000e+000  0.0000000e+000  0.0000000e+000  0.0000000e+000  0.0000000e+000  0.0000000e+000  0.0000000e+000  0.0000000e+000  0.0000000e+000  0.0000000e+000  0.0000000e+000  0.0000000e+000  0.0000000e+000  0.0000000e+000  0.0000000e+000  0.0000000e+000  0.0000000e+000  0.0000000e+000  0.0000000e+000  0.0000000e+000  0.0000000e+000  0.0000000e+000  0.0000000e+000  0.0000000e+000  0.0000000e+000  0.0000000e+000  0.0000000e+000  0.0000000e+000  0.0000000e+000  0.0000000e+000  0.0000000e+000  0.0000000e+000  0.0000000e+000  0.0000000e+000  0.0000000e+000  0.0000000e+000  0.0000000e+000  0.0000000e+000  0.0000000e+000  0.0000000e+000  0.0000000e+000  0.0000000e+000  0.0000000e+000  0.0000000e+000  0.0000000e+000  0.0000000e+000  0.0000000e+000  0.0000000e+000  0.0000000e+000  0.0000000e+000  0.0000000e+000  0.0000000e+000  0.0000000e+000  0.0000000e+000  0.0000000e+000  0.0000000e+000  0.0000000e+000  0.0000000e+000  0.0000000e+000  0.0000000e+000  0.0000000e+000  0.0000000e+000  0.0000000e+000  0.0000000e+000  0.0000000e+000  0.0000000e+000  0.0000000e+000  0.0000000e+000  0.0000000e+000  0.0000000e+000  0.0000000e+000  0.0000000e+000  0.0000000e+000  0.0000000e+000  0.0000000e+000  0.0000000e+000  0.0000000e+000  0.0000000e+000  0.0000000e+000  0.0000000e+000  0.0000000e+000  0.0000000e+000  0.0000000e+000  0.0000000e+000  0.0000000e+000  0.0000000e+000  0.0000000e+000  0.0000000e+000  0.0000000e+000  0.0000000e+000  0.0000000e+000  0.0000000e+000  0.0000000e+000  0.0000000e+000  0.0000000e+000  0.0000000e+000  0.0000000e+000  0.0000000e+000  0.0000000e+000  0.0000000e+000  0.0000000e+000  0.0000000e+000  0.0000000e+000  0.0000000e+000  0.0000000e+000  0.0000000e+000  0.0000000e+000  0.0000000e+000  0.0000000e+000  0.0000000e+000  0.0000000e+000  0.0000000e+000  0.0000000e+000  0.0000000e+000  0.0000000e+000  0.0000000e+000  0.0000000e+000  0.0000000e+000  0.0000000e+000  0.0000000e+000  0.0000000e+000  0.0000000e+000  0.0000000e+000  0.0000000e+000  0.0000000e+000  0.0000000e+000  0.0000000e+000  0.0000000e+000  0.0000000e+000  0.0000000e+000  0.0000000e+000  0.0000000e+000  0.0000000e+000  0.0000000e+000  0.0000000e+000  0.0000000e+000  0.0000000e+000  0.0000000e+000  0.0000000e+000  0.0000000e+000  0.0000000e+000  0.0000000e+000  0.0000000e+000  0.0000000e+000  0.0000000e+000  0.0000000e+000  0.0000000e+000  0.0000000e+000  0.0000000e+000  0.0000000e+000  0.0000000e+000  0.0000000e+000  0.0000000e+000  0.0000000e+000  0.0000000e+000  0.0000000e+000  0.0000000e+000  0.0000000e+000  0.0000000e+000  0.0000000e+000  0.0000000e+000  0.0000000e+000  0.0000000e+000  0.0000000e+000  0.0000000e+000  0.0000000e+000  0.0000000e+000  0.0000000e+000  0.0000000e+000  0.0000000e+000  0.0000000e+000  0.0000000e+000  0.0000000e+000  0.0000000e+000  0.0000000e+000  0.0000000e+000  0.0000000e+000  0.0000000e+000  0.0000000e+000  0.0000000e+000  0.0000000e+000
  0.0000000e+000  0.0000000e+000  0.0000000e+000  0.0000000e+000  0.0000000e+000  0.0000000e+000  0.0000000e+000  0.0000000e+000  0.0000000e+000  0.0000000e+000  0.0000000e+000  0.0000000e+000  0.0000000e+000  0.0000000e+000  0.0000000e+000  0.0000000e+000  0.0000000e+000  0.0000000e+000  0.0000000e+000  0.0000000e+000  0.0000000e+000  0.0000000e+000  0.0000000e+000  0.0000000e+000  0.0000000e+000  0.0000000e+000  0.0000000e+000  0.0000000e+000  0.0000000e+000  0.0000000e+000  0.0000000e+000  0.0000000e+000  0.0000000e+000  0.0000000e+000  0.0000000e+000  0.0000000e+000  0.0000000e+000  0.0000000e+000  0.0000000e+000  0.0000000e+000  0.0000000e+000  0.0000000e+000  0.0000000e+000  0.0000000e+000  0.0000000e+000  0.0000000e+000  0.0000000e+000  0.0000000e+000  0.0000000e+000  0.0000000e+000  0.0000000e+000  0.0000000e+000  0.0000000e+000  0.0000000e+000  0.0000000e+000  0.0000000e+000  0.0000000e+000  0.0000000e+000  0.0000000e+000  0.0000000e+000  0.0000000e+000  0.0000000e+000  0.0000000e+000  0.0000000e+000  0.0000000e+000  0.0000000e+000  0.0000000e+000  0.0000000e+000  0.0000000e+000  0.0000000e+000  0.0000000e+000  0.0000000e+000  0.0000000e+000  0.0000000e+000  0.0000000e+000  0.0000000e+000  0.0000000e+000  0.0000000e+000  0.0000000e+000  0.0000000e+000  0.0000000e+000  0.0000000e+000  0.0000000e+000  0.0000000e+000  0.0000000e+000  0.0000000e+000  0.0000000e+000  0.0000000e+000  0.0000000e+000  0.0000000e+000  0.0000000e+000  0.0000000e+000  0.0000000e+000  0.0000000e+000  0.0000000e+000  0.0000000e+000  0.0000000e+000  0.0000000e+000  0.0000000e+000  0.0000000e+000  0.0000000e+000  0.0000000e+000  0.0000000e+000  0.0000000e+000  0.0000000e+000  0.0000000e+000  0.0000000e+000  0.0000000e+000  0.0000000e+000  0.0000000e+000  0.0000000e+000  0.0000000e+000  0.0000000e+000  0.0000000e+000  0.0000000e+000  0.0000000e+000  0.0000000e+000  0.0000000e+000  0.0000000e+000  0.0000000e+000  0.0000000e+000  0.0000000e+000  0.0000000e+000  0.0000000e+000  0.0000000e+000  0.0000000e+000  0.0000000e+000  0.0000000e+000  0.0000000e+000  0.0000000e+000  0.0000000e+000  0.0000000e+000  0.0000000e+000  0.0000000e+000  0.0000000e+000  0.0000000e+000  0.0000000e+000  0.0000000e+000  0.0000000e+000  0.0000000e+000  0.0000000e+000  0.0000000e+000  0.0000000e+000  0.0000000e+000  0.0000000e+000  0.0000000e+000  0.0000000e+000  0.0000000e+000  0.0000000e+000  0.0000000e+000  0.0000000e+000  0.0000000e+000  0.0000000e+000  0.0000000e+000  0.0000000e+000  0.0000000e+000  0.0000000e+000  0.0000000e+000  0.0000000e+000  0.0000000e+000  0.0000000e+000  0.0000000e+000  0.0000000e+000  0.0000000e+000  0.0000000e+000  0.0000000e+000  0.0000000e+000  0.0000000e+000  0.0000000e+000  0.0000000e+000  0.0000000e+000  0.0000000e+000  0.0000000e+000  0.0000000e+000  0.0000000e+000  0.0000000e+000  0.0000000e+000  0.0000000e+000  0.0000000e+000  0.0000000e+000  0.0000000e+000  0.0000000e+000  0.0000000e+000  0.0000000e+000  0.0000000e+000  0.0000000e+000  0.0000000e+000  0.0000000e+000  0.0000000e+000  0.0000000e+000  0.0000000e+000  0.0000000e+000  0.0000000e+000  0.0000000e+000  0.0000000e+000  0.0000000e+000  0.0000000e+000  0.0000000e+000  0.0000000e+000  0.0000000e+000  0.0000000e+000  0.0000000e+000  0.0000000e+000  0.0000000e+000  0.0000000e+000  0.0000000e+000  0.0000000e+000  0.0000000e+000  0.0000000e+000  0.0000000e+000  0.0000000e+000  0.0000000e+000  0.0000000e+000  0.0000000e+000  0.0000000e+000  0.0000000e+000  0.0000000e+000  0.0000000e+000  0.0000000e+000  0.0000000e+000  0.0000000e+000  0.0000000e+000  0.0000000e+000  0.0000000e+000  0.0000000e+000  0.0000000e+000  0.0000000e+000  0.0000000e+000  0.0000000e+000  0.0000000e+000  0.0000000e+000  0.0000000e+000  0.0000000e+000  0.0000000e+000  0.0000000e+000  0.0000000e+000  0.0000000e+000  0.0000000e+000  0.0000000e+000  0.0000000e+000  0.0000000e+000  0.0000000e+000  0.0000000e+000  0.0000000e+000  0.0000000e+000  0.0000000e+000  0.0000000e+000  0.0000000e+000  0.0000000e+000  0.0000000e+000  0.0000000e+000  0.0000000e+000  0.0000000e+000  0.0000000e+000  0.0000000e+000  0.0000000e+000  0.0000000e+000  0.0000000e+000  0.0000000e+000  0.0000000e+000  0.0000000e+000  0.0000000e+000  0.0000000e+000  0.0000000e+000  0.0000000e+000  0.0000000e+000  0.0000000e+000  0.0000000e+000  0.0000000e+000  0.0000000e+000  0.0000000e+000  0.0000000e+000  0.0000000e+000  0.0000000e+000  0.0000000e+000  0.0000000e+000  0.0000000e+000  0.0000000e+000  0.0000000e+000  0.0000000e+000  0.0000000e+000  0.0000000e+000  0.0000000e+000  0.0000000e+000  0.0000000e+000  0.0000000e+000  0.0000000e+000  0.0000000e+000  0.0000000e+000  0.0000000e+000  0.0000000e+000  0.0000000e+000  0.0000000e+000  0.0000000e+000  0.0000000e+000  0.0000000e+000  0.0000000e+000  0.0000000e+000  0.0000000e+000  0.0000000e+000  0.0000000e+000  0.0000000e+000  0.0000000e+000  0.0000000e+000  0.0000000e+000  0.0000000e+000  0.0000000e+000  0.0000000e+000  0.0000000e+000  0.0000000e+000  0.0000000e+000  0.0000000e+000  0.0000000e+000  0.0000000e+000  0.0000000e+000  0.0000000e+000  0.0000000e+000  0.0000000e+000  0.0000000e+000  0.0000000e+000  0.0000000e+000  0.0000000e+000  0.0000000e+000  0.0000000e+000  0.0000000e+000  0.0000000e+000  0.0000000e+000  0.0000000e+000  0.0000000e+000  0.0000000e+000  0.0000000e+000  0.0000000e+000  0.0000000e+000  0.0000000e+000  0.0000000e+000  0.0000000e+000  0.0000000e+000  0.0000000e+000  0.0000000e+000  0.0000000e+000  0.0000000e+000  0.0000000e+000  0.0000000e+000  0.0000000e+000  0.0000000e+000  0.0000000e+000  0.0000000e+000  0.0000000e+000  0.0000000e+000  0.0000000e+000  0.0000000e+000  0.0000000e+000  0.0000000e+000  0.0000000e+000  0.0000000e+000  0.0000000e+000  0.0000000e+000  0.0000000e+000  0.0000000e+000  0.0000000e+000  0.0000000e+000  0.0000000e+000  0.0000000e+000  0.0000000e+000  0.0000000e+000  0.0000000e+000  0.0000000e+000  0.0000000e+000  0.0000000e+000  0.0000000e+000  0.0000000e+000  0.0000000e+000  0.0000000e+000  0.0000000e+000  0.0000000e+000  0.0000000e+000  0.0000000e+000  0.0000000e+000  0.0000000e+000  0.0000000e+000  0.0000000e+000  0.0000000e+000  0.0000000e+000  0.0000000e+000  0.0000000e+000  0.0000000e+000  0.0000000e+000  0.0000000e+000  0.0000000e+000  0.0000000e+000  0.0000000e+000  0.0000000e+000  0.0000000e+000  0.0000000e+000  0.0000000e+000  0.0000000e+000  0.0000000e+000  0.0000000e+000  0.0000000e+000  0.0000000e+000  0.0000000e+000  0.0000000e+000  0.0000000e+000  0.0000000e+000  0.0000000e+000  0.0000000e+000  0.0000000e+000  0.0000000e+000  0.0000000e+000  0.0000000e+000  0.0000000e+000  0.0000000e+000  0.0000000e+000  0.0000000e+000  0.0000000e+000  0.0000000e+000  0.0000000e+000  0.0000000e+000  0.0000000e+000  0.0000000e+000  0.0000000e+000  0.0000000e+000  0.0000000e+000  0.0000000e+000  0.0000000e+000  0.0000000e+000  0.0000000e+000  0.0000000e+000  0.0000000e+000  0.0000000e+000  0.0000000e+000  0.0000000e+000  0.0000000e+000  0.0000000e+000  0.0000000e+000  0.0000000e+000  0.0000000e+000  0.0000000e+000  0.0000000e+000  0.0000000e+000  0.0000000e+000  0.0000000e+000  0.0000000e+000  0.0000000e+000  0.0000000e+000  0.0000000e+000  0.0000000e+000  0.0000000e+000  0.0000000e+000  0.0000000e+000  0.0000000e+000  0.0000000e+000  0.0000000e+000  0.0000000e+000  0.0000000e+000  0.0000000e+000  0.0000000e+000  0.0000000e+000  0.0000000e+000  0.0000000e+000  0.0000000e+000  0.0000000e+000  0.0000000e+000  0.0000000e+000  0.0000000e+000  0.0000000e+000  0.0000000e+000  0.0000000e+000  0.0000000e+000  0.0000000e+000  0.0000000e+000  0.0000000e+000  0.0000000e+000  0.0000000e+000  0.0000000e+000  0.0000000e+000  0.0000000e+000  0.0000000e+000  0.0000000e+000  0.0000000e+000  0.0000000e+000  0.0000000e+000  0.0000000e+000  0.0000000e+000  0.0000000e+000  0.0000000e+000  0.0000000e+000  0.0000000e+000  0.0000000e+000  0.0000000e+000  0.0000000e+000  0.0000000e+000  0.0000000e+000  0.0000000e+000  0.0000000e+000  0.0000000e+000  0.0000000e+000  0.0000000e+000  0.0000000e+000  0.0000000e+000  0.0000000e+000  0.0000000e+000  0.0000000e+000  0.0000000e+000  0.0000000e+000  0.0000000e+000  0.0000000e+000  0.0000000e+000  0.0000000e+000  0.0000000e+000  0.0000000e+000  0.0000000e+000  0.0000000e+000  0.0000000e+000  0.0000000e+000  0.0000000e+000  0.0000000e+000  0.0000000e+000  0.0000000e+000  0.0000000e+000  0.0000000e+000  0.0000000e+000  0.0000000e+000  0.0000000e+000  0.0000000e+000  0.0000000e+000  0.0000000e+000  0.0000000e+000  0.0000000e+000  0.0000000e+000  0.0000000e+000  0.0000000e+000  0.0000000e+000  0.0000000e+000  0.0000000e+000  0.0000000e+000  0.0000000e+000  0.0000000e+000  0.0000000e+000  0.0000000e+000  0.0000000e+000  0.0000000e+000  0.0000000e+000  0.0000000e+000  0.0000000e+000  0.0000000e+000  0.0000000e+000  0.0000000e+000  0.0000000e+000  0.0000000e+000  0.0000000e+000  0.0000000e+000  0.0000000e+000  0.0000000e+000  0.0000000e+000  0.0000000e+000  0.0000000e+000  0.0000000e+000  0.0000000e+000  0.0000000e+000  0.0000000e+000  0.0000000e+000  0.0000000e+000  0.0000000e+000  0.0000000e+000  0.0000000e+000  0.0000000e+000  0.0000000e+000  0.0000000e+000  0.0000000e+000  0.0000000e+000  0.0000000e+000  0.0000000e+000  0.0000000e+000  0.0000000e+000  0.0000000e+000  0.0000000e+000  0.0000000e+000  0.0000000e+000  0.0000000e+000  0.0000000e+000  0.0000000e+000  0.0000000e+000  0.0000000e+000  0.0000000e+000  0.0000000e+000  0.0000000e+000  0.0000000e+000  0.0000000e+000  0.0000000e+000  0.0000000e+000  0.0000000e+000  0.0000000e+000  0.0000000e+000  0.0000000e+000  0.0000000e+000  0.0000000e+000  0.0000000e+000  0.0000000e+000  0.0000000e+000  0.0000000e+000  0.0000000e+000  0.0000000e+000  0.0000000e+000  0.0000000e+000  0.0000000e+000  0.0000000e+000  0.0000000e+000  0.0000000e+000  0.0000000e+000  0.0000000e+000  0.0000000e+000  0.0000000e+000  0.0000000e+000  0.0000000e+000  0.0000000e+000  0.0000000e+000  0.0000000e+000  0.0000000e+000  0.0000000e+000  0.0000000e+000  0.0000000e+000  0.0000000e+000  0.0000000e+000  0.0000000e+000  0.0000000e+000  0.0000000e+000  0.0000000e+000  0.0000000e+000  0.0000000e+000  0.0000000e+000  0.0000000e+000  0.0000000e+000  0.0000000e+000  0.0000000e+000  0.0000000e+000  0.0000000e+000  0.0000000e+000  0.0000000e+000  0.0000000e+000  0.0000000e+000  0.0000000e+000  0.0000000e+000  0.0000000e+000  0.0000000e+000  0.0000000e+000  0.0000000e+000  0.0000000e+000  0.0000000e+000  0.0000000e+000  0.0000000e+000  0.0000000e+000  0.0000000e+000  0.0000000e+000  0.0000000e+000  0.0000000e+000  0.0000000e+000  0.0000000e+000  0.0000000e+000  0.0000000e+000  0.0000000e+000  0.0000000e+000  0.0000000e+000  0.0000000e+000  0.0000000e+000  0.0000000e+000  0.0000000e+000  0.0000000e+000  0.0000000e+000  0.0000000e+000  0.0000000e+000  0.0000000e+000  0.0000000e+000  0.0000000e+000  0.0000000e+000  0.0000000e+000  0.0000000e+000  0.0000000e+000  0.0000000e+000  0.0000000e+000  0.0000000e+000  0.0000000e+000  0.0000000e+000  0.0000000e+000  0.0000000e+000  0.0000000e+000  0.0000000e+000  0.0000000e+000  0.0000000e+000  0.0000000e+000  0.0000000e+000  0.0000000e+000  0.0000000e+000  0.0000000e+000  0.0000000e+000  0.0000000e+000  0.0000000e+000  0.0000000e+000  0.0000000e+000  0.0000000e+000  0.0000000e+000  0.0000000e+000  0.0000000e+000  0.0000000e+000  0.0000000e+000  0.0000000e+000  0.0000000e+000  0.0000000e+000  0.0000000e+000  0.0000000e+000  0.0000000e+000  0.0000000e+000  0.0000000e+000  0.0000000e+000  0.0000000e+000  0.0000000e+000  0.0000000e+000  0.0000000e+000  0.0000000e+000  0.0000000e+000  0.0000000e+000  0.0000000e+000  0.0000000e+000  0.0000000e+000  0.0000000e+000  0.0000000e+000  0.0000000e+000  0.0000000e+000  0.0000000e+000  0.0000000e+000  0.0000000e+000  0.0000000e+000  0.0000000e+000  0.0000000e+000  0.0000000e+000  0.0000000e+000  0.0000000e+000  0.0000000e+000  0.0000000e+000  0.0000000e+000  0.0000000e+000  0.0000000e+000  0.0000000e+000  0.0000000e+000  0.0000000e+000  0.0000000e+000  0.0000000e+000  0.0000000e+000  0.0000000e+000  0.0000000e+000  0.0000000e+000  0.0000000e+000  0.0000000e+000  0.0000000e+000  0.0000000e+000  0.0000000e+000  0.0000000e+000  0.0000000e+000  0.0000000e+000  0.0000000e+000  0.0000000e+000  0.0000000e+000  0.0000000e+000  0.0000000e+000  0.0000000e+000  0.0000000e+000  0.0000000e+000  0.0000000e+000  0.0000000e+000  0.0000000e+000  0.0000000e+000  0.0000000e+000  0.0000000e+000  0.0000000e+000  0.0000000e+000  0.0000000e+000  0.0000000e+000  0.0000000e+000  0.0000000e+000  0.0000000e+000  0.0000000e+000  0.0000000e+000  0.0000000e+000  0.0000000e+000  0.0000000e+000  0.0000000e+000  0.0000000e+000  0.0000000e+000  0.0000000e+000  0.0000000e+000  0.0000000e+000  0.0000000e+000  0.0000000e+000  0.0000000e+000  0.0000000e+000  0.0000000e+000  0.0000000e+000  0.0000000e+000  0.0000000e+000  0.0000000e+000  0.0000000e+000  0.0000000e+000  0.0000000e+000  0.0000000e+000  0.0000000e+000  0.0000000e+000  0.0000000e+000  0.0000000e+000  0.0000000e+000  0.0000000e+000  0.0000000e+000  0.0000000e+000  0.0000000e+000  0.0000000e+000  0.0000000e+000  0.0000000e+000  0.0000000e+000  0.0000000e+000  0.0000000e+000  0.0000000e+000  0.0000000e+000  0.0000000e+000  0.0000000e+000  0.0000000e+000  0.0000000e+000  0.0000000e+000  0.0000000e+000  0.0000000e+000  0.0000000e+000  0.0000000e+000  0.0000000e+000  0.0000000e+000  0.0000000e+000  0.0000000e+000  0.0000000e+000  0.0000000e+000  0.0000000e+000  0.0000000e+000  0.0000000e+000  0.0000000e+000  0.0000000e+000  0.0000000e+000  0.0000000e+000  0.0000000e+000  0.0000000e+000  0.0000000e+000  0.0000000e+000  0.0000000e+000  0.0000000e+000  0.0000000e+000  0.0000000e+000  0.0000000e+000  0.0000000e+000  0.0000000e+000  0.0000000e+000  0.0000000e+000  0.0000000e+000  0.0000000e+000  0.0000000e+000  0.0000000e+000  0.0000000e+000  0.0000000e+000  0.0000000e+000  0.0000000e+000  0.0000000e+000  0.0000000e+000  0.0000000e+000  0.0000000e+000  0.0000000e+000  0.0000000e+000  0.0000000e+000  0.0000000e+000  0.0000000e+000  0.0000000e+000  0.0000000e+000  0.0000000e+000  0.0000000e+000  0.0000000e+000  0.0000000e+000  0.0000000e+000  0.0000000e+000  0.0000000e+000  0.0000000e+000  0.0000000e+000  0.0000000e+000  0.0000000e+000  0.0000000e+000  0.0000000e+000  0.0000000e+000  0.0000000e+000  0.0000000e+000  0.0000000e+000  0.0000000e+000  0.0000000e+000  0.0000000e+000  0.0000000e+000  0.0000000e+000  0.0000000e+000  0.0000000e+000  0.0000000e+000  0.0000000e+000  0.0000000e+000  0.0000000e+000  0.0000000e+000  0.0000000e+000  0.0000000e+000  0.0000000e+000  0.0000000e+000  0.0000000e+000  0.0000000e+000  0.0000000e+000  0.0000000e+000  0.0000000e+000  0.0000000e+000  0.0000000e+000  0.0000000e+000  0.0000000e+000  0.0000000e+000  0.0000000e+000  0.0000000e+000  0.0000000e+000  0.0000000e+000  0.0000000e+000  0.0000000e+000  0.0000000e+000  0.0000000e+000  0.0000000e+000  0.0000000e+000  0.0000000e+000  0.0000000e+000  0.0000000e+000  0.0000000e+000  0.0000000e+000  0.0000000e+000  0.0000000e+000  0.0000000e+000  0.0000000e+000  0.0000000e+000  0.0000000e+000  0.0000000e+000  0.0000000e+000  0.0000000e+000  0.0000000e+000  0.0000000e+000  0.0000000e+000  0.0000000e+000  0.0000000e+000  0.0000000e+000  0.0000000e+000  0.0000000e+000  0.0000000e+000  0.0000000e+000  0.0000000e+000  0.0000000e+000  0.0000000e+000  0.0000000e+000  0.0000000e+000  0.0000000e+000  0.0000000e+000  0.0000000e+000  0.0000000e+000  0.0000000e+000  0.0000000e+000  0.0000000e+000  0.0000000e+000  0.0000000e+000  0.0000000e+000  0.0000000e+000  0.0000000e+000  0.0000000e+000  0.0000000e+000  0.0000000e+000  0.0000000e+000  0.0000000e+000  0.0000000e+000  0.0000000e+000  0.0000000e+000  0.0000000e+000  0.0000000e+000  0.0000000e+000  0.0000000e+000  0.0000000e+000  0.0000000e+000  0.0000000e+000  0.0000000e+000  0.0000000e+000  0.0000000e+000  0.0000000e+000  0.0000000e+000  0.0000000e+000  0.0000000e+000  0.0000000e+000  0.0000000e+000  0.0000000e+000  0.0000000e+000  0.0000000e+000  0.0000000e+000  0.0000000e+000  0.0000000e+000  0.0000000e+000  0.0000000e+000  0.0000000e+000  0.0000000e+000  0.0000000e+000  0.0000000e+000  0.0000000e+000  0.0000000e+000  0.0000000e+000  0.0000000e+000  0.0000000e+000  0.0000000e+000  0.0000000e+000  0.0000000e+000  0.0000000e+000  0.0000000e+000  0.0000000e+000  0.0000000e+000  0.0000000e+000  0.0000000e+000  0.0000000e+000  0.0000000e+000  0.0000000e+000  0.0000000e+000  0.0000000e+000  0.0000000e+000  0.0000000e+000  0.0000000e+000  0.0000000e+000  0.0000000e+000  0.0000000e+000  0.0000000e+000  0.0000000e+000
  0.0000000e+000  0.0000000e+000  0.0000000e+000  0.0000000e+000  0.0000000e+000  0.0000000e+000  0.0000000e+000  0.0000000e+000  0.0000000e+000  0.0000000e+000  0.0000000e+000  0.0000000e+000  0.0000000e+000  0.0000000e+000  0.0000000e+000  0.0000000e+000  0.0000000e+000  0.0000000e+000  0.0000000e+000  0.0000000e+000  0.0000000e+000  0.0000000e+000  0.0000000e+000  0.0000000e+000  0.0000000e+000  0.0000000e+000  0.0000000e+000  0.0000000e+000  0.0000000e+000  0.0000000e+000  0.0000000e+000  0.0000000e+000  0.0000000e+000  0.0000000e+000  0.0000000e+000  0.0000000e+000  0.0000000e+000  0.0000000e+000  0.0000000e+000  0.0000000e+000  0.0000000e+000  0.0000000e+000  0.0000000e+000  0.0000000e+000  0.0000000e+000  0.0000000e+000  0.0000000e+000  0.0000000e+000  0.0000000e+000  0.0000000e+000  0.0000000e+000  0.0000000e+000  0.0000000e+000  0.0000000e+000  0.0000000e+000  0.0000000e+000  0.0000000e+000  0.0000000e+000  0.0000000e+000  0.0000000e+000  0.0000000e+000  0.0000000e+000  0.0000000e+000  0.0000000e+000  0.0000000e+000  0.0000000e+000  0.0000000e+000  0.0000000e+000  0.0000000e+000  0.0000000e+000  0.0000000e+000  0.0000000e+000  0.0000000e+000  0.0000000e+000  0.0000000e+000  0.0000000e+000  0.0000000e+000  0.0000000e+000  0.0000000e+000  0.0000000e+000  0.0000000e+000  0.0000000e+000  0.0000000e+000  0.0000000e+000  0.0000000e+000  0.0000000e+000  0.0000000e+000  0.0000000e+000  0.0000000e+000  0.0000000e+000  0.0000000e+000  0.0000000e+000  0.0000000e+000  0.0000000e+000  0.0000000e+000  0.0000000e+000  0.0000000e+000  0.0000000e+000  0.0000000e+000  0.0000000e+000  0.0000000e+000  0.0000000e+000  0.0000000e+000  0.0000000e+000  0.0000000e+000  0.0000000e+000  0.0000000e+000  0.0000000e+000  0.0000000e+000  0.0000000e+000  0.0000000e+000  0.0000000e+000  0.0000000e+000  0.0000000e+000  0.0000000e+000  0.0000000e+000  0.0000000e+000  0.0000000e+000  0.0000000e+000  0.0000000e+000  0.0000000e+000  0.0000000e+000  0.0000000e+000  0.0000000e+000  0.0000000e+000  0.0000000e+000  0.0000000e+000  0.0000000e+000  0.0000000e+000  0.0000000e+000  0.0000000e+000  0.0000000e+000  0.0000000e+000  0.0000000e+000  0.0000000e+000  0.0000000e+000  0.0000000e+000  0.0000000e+000  0.0000000e+000  0.0000000e+000  0.0000000e+000  0.0000000e+000  0.0000000e+000  0.0000000e+000  0.0000000e+000  0.0000000e+000  0.0000000e+000  0.0000000e+000  0.0000000e+000  0.0000000e+000  0.0000000e+000  0.0000000e+000  0.0000000e+000  0.0000000e+000  0.0000000e+000  0.0000000e+000  0.0000000e+000  0.0000000e+000  0.0000000e+000  0.0000000e+000  0.0000000e+000  0.0000000e+000  0.0000000e+000  0.0000000e+000  0.0000000e+000  0.0000000e+000  0.0000000e+000  0.0000000e+000  0.0000000e+000  0.0000000e+000  0.0000000e+000  0.0000000e+000  0.0000000e+000  0.0000000e+000  0.0000000e+000  0.0000000e+000  0.0000000e+000  0.0000000e+000  0.0000000e+000  0.0000000e+000  0.0000000e+000  0.0000000e+000  0.0000000e+000  0.0000000e+000  0.0000000e+000  0.0000000e+000  0.0000000e+000  0.0000000e+000  0.0000000e+000  0.0000000e+000  0.0000000e+000  0.0000000e+000  0.0000000e+000  0.0000000e+000  0.0000000e+000  0.0000000e+000  0.0000000e+000  0.0000000e+000  0.0000000e+000  0.0000000e+000  0.0000000e+000  0.0000000e+000  0.0000000e+000  0.0000000e+000  0.0000000e+000  0.0000000e+000  0.0000000e+000  0.0000000e+000  0.0000000e+000  0.0000000e+000  0.0000000e+000  0.0000000e+000  0.0000000e+000  0.0000000e+000  0.0000000e+000  0.0000000e+000  0.0000000e+000  0.0000000e+000  0.0000000e+000  0.0000000e+000  0.0000000e+000  0.0000000e+000  0.0000000e+000  0.0000000e+000  0.0000000e+000  0.0000000e+000  0.0000000e+000  0.0000000e+000  0.0000000e+000  0.0000000e+000  0.0000000e+000  0.0000000e+000  0.0000000e+000  0.0000000e+000  0.0000000e+000  0.0000000e+000  0.0000000e+000  0.0000000e+000  0.0000000e+000  0.0000000e+000  0.0000000e+000  0.0000000e+000  0.0000000e+000  0.0000000e+000  0.0000000e+000  0.0000000e+000  0.0000000e+000  0.0000000e+000  0.0000000e+000  0.0000000e+000  0.0000000e+000  0.0000000e+000  0.0000000e+000  0.0000000e+000  0.0000000e+000  0.0000000e+000  0.0000000e+000  0.0000000e+000  0.0000000e+000  0.0000000e+000  0.0000000e+000  0.0000000e+000  0.0000000e+000  0.0000000e+000  0.0000000e+000  0.0000000e+000  0.0000000e+000  0.0000000e+000  0.0000000e+000  0.0000000e+000  0.0000000e+000  0.0000000e+000  0.0000000e+000  0.0000000e+000  0.0000000e+000  0.0000000e+000  0.0000000e+000  0.0000000e+000  0.0000000e+000  0.0000000e+000  0.0000000e+000  0.0000000e+000  0.0000000e+000  0.0000000e+000  0.0000000e+000  0.0000000e+000  0.0000000e+000  0.0000000e+000  0.0000000e+000  0.0000000e+000  0.0000000e+000  0.0000000e+000  0.0000000e+000  0.0000000e+000  0.0000000e+000  0.0000000e+000  0.0000000e+000  0.0000000e+000  0.0000000e+000  0.0000000e+000  0.0000000e+000  0.0000000e+000  0.0000000e+000  0.0000000e+000  0.0000000e+000  0.0000000e+000  0.0000000e+000  0.0000000e+000  0.0000000e+000  0.0000000e+000  0.0000000e+000  0.0000000e+000  0.0000000e+000  0.0000000e+000  0.0000000e+000  0.0000000e+000  0.0000000e+000  0.0000000e+000  0.0000000e+000  0.0000000e+000  0.0000000e+000  0.0000000e+000  0.0000000e+000  0.0000000e+000  0.0000000e+000  0.0000000e+000  0.0000000e+000  0.0000000e+000  0.0000000e+000  0.0000000e+000  0.0000000e+000  0.0000000e+000  0.0000000e+000  0.0000000e+000  0.0000000e+000  0.0000000e+000  0.0000000e+000  0.0000000e+000  0.0000000e+000  0.0000000e+000  0.0000000e+000  0.0000000e+000  0.0000000e+000  0.0000000e+000  0.0000000e+000  0.0000000e+000  0.0000000e+000  0.0000000e+000  0.0000000e+000  0.0000000e+000  0.0000000e+000  0.0000000e+000  0.0000000e+000  0.0000000e+000  0.0000000e+000  0.0000000e+000  0.0000000e+000  0.0000000e+000  0.0000000e+000  0.0000000e+000  0.0000000e+000  0.0000000e+000  0.0000000e+000  0.0000000e+000  0.0000000e+000  0.0000000e+000  0.0000000e+000  0.0000000e+000  0.0000000e+000  0.0000000e+000  0.0000000e+000  0.0000000e+000  0.0000000e+000  0.0000000e+000  0.0000000e+000  0.0000000e+000  0.0000000e+000  0.0000000e+000  0.0000000e+000  0.0000000e+000  0.0000000e+000  0.0000000e+000  0.0000000e+000  0.0000000e+000  0.0000000e+000  0.0000000e+000  0.0000000e+000  0.0000000e+000  0.0000000e+000  0.0000000e+000  0.0000000e+000  0.0000000e+000  0.0000000e+000  0.0000000e+000  0.0000000e+000  0.0000000e+000  0.0000000e+000  0.0000000e+000  0.0000000e+000  0.0000000e+000  0.0000000e+000  0.0000000e+000  0.0000000e+000  0.0000000e+000  0.0000000e+000  0.0000000e+000  0.0000000e+000  0.0000000e+000  0.0000000e+000  0.0000000e+000  0.0000000e+000  0.0000000e+000  0.0000000e+000  0.0000000e+000  0.0000000e+000  0.0000000e+000  0.0000000e+000  0.0000000e+000  0.0000000e+000  0.0000000e+000  0.0000000e+000  0.0000000e+000  0.0000000e+000  0.0000000e+000  0.0000000e+000  0.0000000e+000  0.0000000e+000  0.0000000e+000  0.0000000e+000  0.0000000e+000  0.0000000e+000  0.0000000e+000  0.0000000e+000  0.0000000e+000  0.0000000e+000  0.0000000e+000  0.0000000e+000  0.0000000e+000  0.0000000e+000  0.0000000e+000  0.0000000e+000  0.0000000e+000  0.0000000e+000  0.0000000e+000  0.0000000e+000  0.0000000e+000  0.0000000e+000  0.0000000e+000  0.0000000e+000  0.0000000e+000  0.0000000e+000  0.0000000e+000  0.0000000e+000  0.0000000e+000  0.0000000e+000  0.0000000e+000  0.0000000e+000  0.0000000e+000  0.0000000e+000  0.0000000e+000  0.0000000e+000  0.0000000e+000  0.0000000e+000  0.0000000e+000  0.0000000e+000  0.0000000e+000  0.0000000e+000  0.0000000e+000  0.0000000e+000  0.0000000e+000  0.0000000e+000  0.0000000e+000  0.0000000e+000  0.0000000e+000  0.0000000e+000  0.0000000e+000  0.0000000e+000  0.0000000e+000  0.0000000e+000  0.0000000e+000  0.0000000e+000  0.0000000e+000  0.0000000e+000  0.0000000e+000  0.0000000e+000  0.0000000e+000  0.0000000e+000  0.0000000e+000  0.0000000e+000  0.0000000e+000  0.0000000e+000  0.0000000e+000  0.0000000e+000  0.0000000e+000  0.0000000e+000  0.0000000e+000  0.0000000e+000  0.0000000e+000  0.0000000e+000  0.0000000e+000  0.0000000e+000  0.0000000e+000  0.0000000e+000  0.0000000e+000  0.0000000e+000  0.0000000e+000  0.0000000e+000  0.0000000e+000  0.0000000e+000  0.0000000e+000  0.0000000e+000  0.0000000e+000  0.0000000e+000  0.0000000e+000  0.0000000e+000  0.0000000e+000  0.0000000e+000  0.0000000e+000  0.0000000e+000  0.0000000e+000  0.0000000e+000  0.0000000e+000  0.0000000e+000  0.0000000e+000  0.0000000e+000  0.0000000e+000  0.0000000e+000  0.0000000e+000  0.0000000e+000  0.0000000e+000  0.0000000e+000  0.0000000e+000  0.0000000e+000  0.0000000e+000  0.0000000e+000  0.0000000e+000  0.0000000e+000  0.0000000e+000  0.0000000e+000  0.0000000e+000  0.0000000e+000  0.0000000e+000  0.0000000e+000  0.0000000e+000  0.0000000e+000  0.0000000e+000  0.0000000e+000  0.0000000e+000  0.0000000e+000  0.0000000e+000  0.0000000e+000  0.0000000e+000  0.0000000e+000  0.0000000e+000  0.0000000e+000  0.0000000e+000  0.0000000e+000  0.0000000e+000  0.0000000e+000  0.0000000e+000  0.0000000e+000  0.0000000e+000  0.0000000e+000  0.0000000e+000  0.0000000e+000  0.0000000e+000  0.0000000e+000  0.0000000e+000  0.0000000e+000  0.0000000e+000  0.0000000e+000  0.0000000e+000  0.0000000e+000  0.0000000e+000  0.0000000e+000  0.0000000e+000  0.0000000e+000  0.0000000e+000  0.0000000e+000  0.0000000e+000  0.0000000e+000  0.0000000e+000  0.0000000e+000  0.0000000e+000  0.0000000e+000  0.0000000e+000  0.0000000e+000  0.0000000e+000  0.0000000e+000  0.0000000e+000  0.0000000e+000  0.0000000e+000  0.0000000e+000  0.0000000e+000  0.0000000e+000  0.0000000e+000  0.0000000e+000  0.0000000e+000  0.0000000e+000  0.0000000e+000  0.0000000e+000  0.0000000e+000  0.0000000e+000  0.0000000e+000  0.0000000e+000  0.0000000e+000  0.0000000e+000  0.0000000e+000  0.0000000e+000  0.0000000e+000  0.0000000e+000  0.0000000e+000  0.0000000e+000  0.0000000e+000  0.0000000e+000  0.0000000e+000  0.0000000e+000  0.0000000e+000  0.0000000e+000  0.0000000e+000  0.0000000e+000  0.0000000e+000  0.0000000e+000  0.0000000e+000  0.0000000e+000  0.0000000e+000  0.0000000e+000  0.0000000e+000  0.0000000e+000  0.0000000e+000  0.0000000e+000  0.0000000e+000  0.0000000e+000  0.0000000e+000  0.0000000e+000  0.0000000e+000  0.0000000e+000  0.0000000e+000  0.0000000e+000  0.0000000e+000  0.0000000e+000  0.0000000e+000  0.0000000e+000  0.0000000e+000  0.0000000e+000  0.0000000e+000  0.0000000e+000  0.0000000e+000  0.0000000e+000  0.0000000e+000  0.0000000e+000  0.0000000e+000  0.0000000e+000  0.0000000e+000  0.0000000e+000  0.0000000e+000  0.0000000e+000  0.0000000e+000  0.0000000e+000  0.0000000e+000  0.0000000e+000  0.0000000e+000  0.0000000e+000  0.0000000e+000  0.0000000e+000  0.0000000e+000  0.0000000e+000  0.0000000e+000  0.0000000e+000  0.0000000e+000  0.0000000e+000  0.0000000e+000  0.0000000e+000  0.0000000e+000  0.0000000e+000  0.0000000e+000  0.0000000e+000  0.0000000e+000  0.0000000e+000  0.0000000e+000  0.0000000e+000  0.0000000e+000  0.0000000e+000  0.0000000e+000  0.0000000e+000  0.0000000e+000  0.0000000e+000  0.0000000e+000  0.0000000e+000  0.0000000e+000  0.0000000e+000  0.0000000e+000  0.0000000e+000  0.0000000e+000  0.0000000e+000  0.0000000e+000  0.0000000e+000  0.0000000e+000  0.0000000e+000  0.0000000e+000  0.0000000e+000  0.0000000e+000  0.0000000e+000  0.0000000e+000  0.0000000e+000  0.0000000e+000  0.0000000e+000  0.0000000e+000  0.0000000e+000  0.0000000e+000  0.0000000e+000  0.0000000e+000  0.0000000e+000  0.0000000e+000  0.0000000e+000  0.0000000e+000  0.0000000e+000  0.0000000e+000  0.0000000e+000  0.0000000e+000  0.0000000e+000  0.0000000e+000  0.0000000e+000  0.0000000e+000  0.0000000e+000  0.0000000e+000  0.0000000e+000  0.0000000e+000  0.0000000e+000  0.0000000e+000  0.0000000e+000  0.0000000e+000  0.0000000e+000  0.0000000e+000  0.0000000e+000  0.0000000e+000  0.0000000e+000  0.0000000e+000  0.0000000e+000  0.0000000e+000  0.0000000e+000  0.0000000e+000  0.0000000e+000  0.0000000e+000  0.0000000e+000  0.0000000e+000  0.0000000e+000  0.0000000e+000  0.0000000e+000  0.0000000e+000  0.0000000e+000  0.0000000e+000  0.0000000e+000  0.0000000e+000  0.0000000e+000  0.0000000e+000  0.0000000e+000  0.0000000e+000  0.0000000e+000  0.0000000e+000  0.0000000e+000  0.0000000e+000  0.0000000e+000  0.0000000e+000  0.0000000e+000  0.0000000e+000  0.0000000e+000  0.0000000e+000  0.0000000e+000  0.0000000e+000  0.0000000e+000  0.0000000e+000  0.0000000e+000  0.0000000e+000  0.0000000e+000  0.0000000e+000  0.0000000e+000  0.0000000e+000  0.0000000e+000  0.0000000e+000  0.0000000e+000  0.0000000e+000  0.0000000e+000  0.0000000e+000  0.0000000e+000  0.0000000e+000  0.0000000e+000  0.0000000e+000  0.0000000e+000  0.0000000e+000  0.0000000e+000  0.0000000e+000  0.0000000e+000  0.0000000e+000  0.0000000e+000  0.0000000e+000  0.0000000e+000  0.0000000e+000  0.0000000e+000  0.0000000e+000  0.0000000e+000  0.0000000e+000  0.0000000e+000  0.0000000e+000  0.0000000e+000  0.0000000e+000  0.0000000e+000  0.0000000e+000  0.0000000e+000  0.0000000e+000  0.0000000e+000  0.0000000e+000  0.0000000e+000  0.0000000e+000  0.0000000e+000  0.0000000e+000  0.0000000e+000  0.0000000e+000  0.0000000e+000  0.0000000e+000  0.0000000e+000  0.0000000e+000  0.0000000e+000  0.0000000e+000  0.0000000e+000  0.0000000e+000  0.0000000e+000  0.0000000e+000  0.0000000e+000  0.0000000e+000  0.0000000e+000  0.0000000e+000  0.0000000e+000  0.0000000e+000  0.0000000e+000  0.0000000e+000  0.0000000e+000  0.0000000e+000  0.0000000e+000  0.0000000e+000  0.0000000e+000  0.0000000e+000  0.0000000e+000  0.0000000e+000  0.0000000e+000  0.0000000e+000  0.0000000e+000  0.0000000e+000  0.0000000e+000  0.0000000e+000  0.0000000e+000  0.0000000e+000  0.0000000e+000  0.0000000e+000  0.0000000e+000  0.0000000e+000  0.0000000e+000  0.0000000e+000  0.0000000e+000  0.0000000e+000  0.0000000e+000  0.0000000e+000  0.0000000e+000  0.0000000e+000  0.0000000e+000  0.0000000e+000  0.0000000e+000  0.0000000e+000  0.0000000e+000  0.0000000e+000  0.0000000e+000  0.0000000e+000  0.0000000e+000  0.0000000e+000  0.0000000e+000  0.0000000e+000  0.0000000e+000  0.0000000e+000  0.0000000e+000  0.0000000e+000  0.0000000e+000  0.0000000e+000  0.0000000e+000  0.0000000e+000  0.0000000e+000  0.0000000e+000  0.0000000e+000  0.0000000e+000  0.0000000e+000  0.0000000e+000  0.0000000e+000  0.0000000e+000  0.0000000e+000  0.0000000e+000  0.0000000e+000  0.0000000e+000  0.0000000e+000  0.0000000e+000  0.0000000e+000  0.0000000e+000  0.0000000e+000  0.0000000e+000  0.0000000e+000  0.0000000e+000  0.0000000e+000  0.0000000e+000  0.0000000e+000  0.0000000e+000  0.0000000e+000  0.0000000e+000  0.0000000e+000  0.0000000e+000  0.0000000e+000  0.0000000e+000  0.0000000e+000  0.0000000e+000  0.0000000e+000  0.0000000e+000  0.0000000e+000  0.0000000e+000  0.0000000e+000  0.0000000e+000  0.0000000e+000  0.0000000e+000  0.0000000e+000  0.0000000e+000  0.0000000e+000  0.0000000e+000  0.0000000e+000  0.0000000e+000  0.0000000e+000  0.0000000e+000  0.0000000e+000  0.0000000e+000  0.0000000e+000  0.0000000e+000  0.0000000e+000  0.0000000e+000  0.0000000e+000  0.0000000e+000  0.0000000e+000  0.0000000e+000  0.0000000e+000  0.0000000e+000  0.0000000e+000  0.0000000e+000  0.0000000e+000  0.0000000e+000  0.0000000e+000  0.0000000e+000  0.0000000e+000  0.0000000e+000  0.0000000e+000  0.0000000e+000  0.0000000e+000  0.0000000e+000  0.0000000e+000  0.0000000e+000  0.0000000e+000  0.0000000e+000  0.0000000e+000  0.0000000e+000  0.0000000e+000  0.0000000e+000  0.0000000e+000  0.0000000e+000  0.0000000e+000  0.0000000e+000  0.0000000e+000  0.0000000e+000  0.0000000e+000  0.0000000e+000  0.0000000e+000  0.0000000e+000  0.0000000e+000  0.0000000e+000  0.0000000e+000  0.0000000e+000  0.0000000e+000  0.0000000e+000  0.0000000e+000  0.0000000e+000  0.0000000e+000  0.0000000e+000  0.0000000e+000  0.0000000e+000  0.0000000e+000  0.0000000e+000  0.0000000e+000  0.0000000e+000  0.0000000e+000  0.0000000e+000  0.0000000e+000  0.0000000e+000  0.0000000e+000  0.0000000e+000  0.0000000e+000  0.0000000e+000  0.0000000e+000  0.0000000e+000  0.0000000e+000  0.0000000e+000  0.0000000e+000  0.0000000e+000  0.0000000e+000  0.0000000e+000  0.0000000e+000  0.0000000e+000  0.0000000e+000  0.0000000e+000  0.0000000e+000  0.0000000e+000  0.0000000e+000  0.0000000e+000  0.0000000e+000  0.0000000e+000  0.0000000e+000  0.0000000e+000  0.0000000e+000  0.0000000e+000  0.0000000e+000  0.0000000e+000  0.0000000e+000  0.0000000e+000  0.0000000e+000  0.0000000e+000  0.0000000e+000  0.0000000e+000  0.0000000e+000  0.0000000e+000  0.0000000e+000  0.0000000e+000
  0.0000000e+000  0.0000000e+000  0.0000000e+000  0.0000000e+000  0.0000000e+000  0.0000000e+000  0.0000000e+000  0.0000000e+000  0.0000000e+000  0.0000000e+000  0.0000000e+000  0.0000000e+000  0.0000000e+000  0.0000000e+000  0.0000000e+000  0.0000000e+000  0.0000000e+000  0.0000000e+000  0.0000000e+000  0.0000000e+000  0.0000000e+000  0.0000000e+000  0.0000000e+000  0.0000000e+000  0.0000000e+000  0.0000000e+000  0.0000000e+000  0.0000000e+000  0.0000000e+000  0.0000000e+000  0.0000000e+000  0.0000000e+000  0.0000000e+000  0.0000000e+000  0.0000000e+000  0.0000000e+000  0.0000000e+000  0.0000000e+000  0.0000000e+000  0.0000000e+000  0.0000000e+000  0.0000000e+000  0.0000000e+000  0.0000000e+000  0.0000000e+000  0.0000000e+000  0.0000000e+000  0.0000000e+000  0.0000000e+000  0.0000000e+000  0.0000000e+000  0.0000000e+000  0.0000000e+000  0.0000000e+000  0.0000000e+000  0.0000000e+000  0.0000000e+000  0.0000000e+000  0.0000000e+000  0.0000000e+000  0.0000000e+000  0.0000000e+000  0.0000000e+000  0.0000000e+000  0.0000000e+000  0.0000000e+000  0.0000000e+000  0.0000000e+000  0.0000000e+000  0.0000000e+000  0.0000000e+000  0.0000000e+000  0.0000000e+000  0.0000000e+000  0.0000000e+000  0.0000000e+000  0.0000000e+000  0.0000000e+000  0.0000000e+000  0.0000000e+000  0.0000000e+000  0.0000000e+000  0.0000000e+000  0.0000000e+000  0.0000000e+000  0.0000000e+000  0.0000000e+000  0.0000000e+000  0.0000000e+000  0.0000000e+000  0.0000000e+000  0.0000000e+000  0.0000000e+000  0.0000000e+000  0.0000000e+000  0.0000000e+000  0.0000000e+000  0.0000000e+000  0.0000000e+000  0.0000000e+000  0.0000000e+000  0.0000000e+000  0.0000000e+000  0.0000000e+000  0.0000000e+000  0.0000000e+000  0.0000000e+000  0.0000000e+000  0.0000000e+000  0.0000000e+000  0.0000000e+000  0.0000000e+000  0.0000000e+000  0.0000000e+000  0.0000000e+000  0.0000000e+000  0.0000000e+000  0.0000000e+000  0.0000000e+000  0.0000000e+000  0.0000000e+000  0.0000000e+000  0.0000000e+000  0.0000000e+000  0.0000000e+000  0.0000000e+000  0.0000000e+000  0.0000000e+000  0.0000000e+000  0.0000000e+000  0.0000000e+000  0.0000000e+000  0.0000000e+000  0.0000000e+000  0.0000000e+000  0.0000000e+000  0.0000000e+000  0.0000000e+000  0.0000000e+000  0.0000000e+000  0.0000000e+000  0.0000000e+000  0.0000000e+000  0.0000000e+000  0.0000000e+000  0.0000000e+000  0.0000000e+000  0.0000000e+000  0.0000000e+000  0.0000000e+000  0.0000000e+000  0.0000000e+000  0.0000000e+000  0.0000000e+000  0.0000000e+000  0.0000000e+000  0.0000000e+000  0.0000000e+000  0.0000000e+000  0.0000000e+000  0.0000000e+000  0.0000000e+000  0.0000000e+000  0.0000000e+000  0.0000000e+000  0.0000000e+000  0.0000000e+000  0.0000000e+000  0.0000000e+000  0.0000000e+000  0.0000000e+000  0.0000000e+000  0.0000000e+000  0.0000000e+000  0.0000000e+000  0.0000000e+000  0.0000000e+000  0.0000000e+000  0.0000000e+000  0.0000000e+000  0.0000000e+000  0.0000000e+000  0.0000000e+000  0.0000000e+000  0.0000000e+000  0.0000000e+000  0.0000000e+000  0.0000000e+000  0.0000000e+000  0.0000000e+000  0.0000000e+000  0.0000000e+000  0.0000000e+000  0.0000000e+000  0.0000000e+000  0.0000000e+000  0.0000000e+000  0.0000000e+000  0.0000000e+000  0.0000000e+000  0.0000000e+000  0.0000000e+000  0.0000000e+000  0.0000000e+000  0.0000000e+000  0.0000000e+000  0.0000000e+000  0.0000000e+000  0.0000000e+000  0.0000000e+000  0.0000000e+000  0.0000000e+000  0.0000000e+000  0.0000000e+000  0.0000000e+000  0.0000000e+000  0.0000000e+000  0.0000000e+000  0.0000000e+000  0.0000000e+000  0.0000000e+000  0.0000000e+000  0.0000000e+000  0.0000000e+000  0.0000000e+000  0.0000000e+000  0.0000000e+000  0.0000000e+000  0.0000000e+000  0.0000000e+000  0.0000000e+000  0.0000000e+000  0.0000000e+000  0.0000000e+000  0.0000000e+000  0.0000000e+000  0.0000000e+000  0.0000000e+000  0.0000000e+000  0.0000000e+000  0.0000000e+000  0.0000000e+000  0.0000000e+000  0.0000000e+000  0.0000000e+000  0.0000000e+000  0.0000000e+000  0.0000000e+000  0.0000000e+000  0.0000000e+000  0.0000000e+000  0.0000000e+000  0.0000000e+000  0.0000000e+000  0.0000000e+000  0.0000000e+000  0.0000000e+000  0.0000000e+000  0.0000000e+000  0.0000000e+000  0.0000000e+000  0.0000000e+000  0.0000000e+000  0.0000000e+000  0.0000000e+000  0.0000000e+000  0.0000000e+000  0.0000000e+000  0.0000000e+000  0.0000000e+000  0.0000000e+000  0.0000000e+000  0.0000000e+000  0.0000000e+000  0.0000000e+000  0.0000000e+000  0.0000000e+000  0.0000000e+000  0.0000000e+000  0.0000000e+000  0.0000000e+000  0.0000000e+000  0.0000000e+000  0.0000000e+000  0.0000000e+000  0.0000000e+000  0.0000000e+000  0.0000000e+000  0.0000000e+000  0.0000000e+000  0.0000000e+000  0.0000000e+000  0.0000000e+000  0.0000000e+000  0.0000000e+000  0.0000000e+000  0.0000000e+000  0.0000000e+000  0.0000000e+000  0.0000000e+000  0.0000000e+000  0.0000000e+000  0.0000000e+000  0.0000000e+000  0.0000000e+000  0.0000000e+000  0.0000000e+000  0.0000000e+000  0.0000000e+000  0.0000000e+000  0.0000000e+000  0.0000000e+000  0.0000000e+000  0.0000000e+000  0.0000000e+000  0.0000000e+000  0.0000000e+000  0.0000000e+000  0.0000000e+000  0.0000000e+000  0.0000000e+000  0.0000000e+000  0.0000000e+000  0.0000000e+000  0.0000000e+000  0.0000000e+000  0.0000000e+000  0.0000000e+000  0.0000000e+000  0.0000000e+000  0.0000000e+000  0.0000000e+000  0.0000000e+000  0.0000000e+000  0.0000000e+000  0.0000000e+000  0.0000000e+000  0.0000000e+000  0.0000000e+000  0.0000000e+000  0.0000000e+000  0.0000000e+000  0.0000000e+000  0.0000000e+000  0.0000000e+000  0.0000000e+000  0.0000000e+000  0.0000000e+000  0.0000000e+000  0.0000000e+000  0.0000000e+000  0.0000000e+000  0.0000000e+000  0.0000000e+000  0.0000000e+000  0.0000000e+000  0.0000000e+000  0.0000000e+000  0.0000000e+000  0.0000000e+000  0.0000000e+000  0.0000000e+000  0.0000000e+000  0.0000000e+000  0.0000000e+000  0.0000000e+000  0.0000000e+000  0.0000000e+000  0.0000000e+000  0.0000000e+000  0.0000000e+000  0.0000000e+000  0.0000000e+000  0.0000000e+000  0.0000000e+000  0.0000000e+000  0.0000000e+000  0.0000000e+000  0.0000000e+000  0.0000000e+000  0.0000000e+000  0.0000000e+000  0.0000000e+000  0.0000000e+000  0.0000000e+000  0.0000000e+000  0.0000000e+000  0.0000000e+000  0.0000000e+000  0.0000000e+000  0.0000000e+000  0.0000000e+000  0.0000000e+000  0.0000000e+000  0.0000000e+000  0.0000000e+000  0.0000000e+000  0.0000000e+000  0.0000000e+000  0.0000000e+000  0.0000000e+000  0.0000000e+000  0.0000000e+000  0.0000000e+000  0.0000000e+000  0.0000000e+000  0.0000000e+000  0.0000000e+000  0.0000000e+000  0.0000000e+000  0.0000000e+000  0.0000000e+000  0.0000000e+000  0.0000000e+000  0.0000000e+000  0.0000000e+000  0.0000000e+000  0.0000000e+000  0.0000000e+000  0.0000000e+000  0.0000000e+000  0.0000000e+000  0.0000000e+000  0.0000000e+000  0.0000000e+000  0.0000000e+000  0.0000000e+000  0.0000000e+000  0.0000000e+000  0.0000000e+000  0.0000000e+000  0.0000000e+000  0.0000000e+000  0.0000000e+000  0.0000000e+000  0.0000000e+000  0.0000000e+000  0.0000000e+000  0.0000000e+000  0.0000000e+000  0.0000000e+000  0.0000000e+000  0.0000000e+000  0.0000000e+000  0.0000000e+000  0.0000000e+000  0.0000000e+000  0.0000000e+000  0.0000000e+000  0.0000000e+000  0.0000000e+000  0.0000000e+000  0.0000000e+000  0.0000000e+000  0.0000000e+000  0.0000000e+000  0.0000000e+000  0.0000000e+000  0.0000000e+000  0.0000000e+000  0.0000000e+000  0.0000000e+000  0.0000000e+000  0.0000000e+000  0.0000000e+000  0.0000000e+000  0.0000000e+000  0.0000000e+000  0.0000000e+000  0.0000000e+000  0.0000000e+000  0.0000000e+000  0.0000000e+000  0.0000000e+000  0.0000000e+000  0.0000000e+000  0.0000000e+000  0.0000000e+000  0.0000000e+000  0.0000000e+000  0.0000000e+000  0.0000000e+000  0.0000000e+000  0.0000000e+000  0.0000000e+000  0.0000000e+000  0.0000000e+000  0.0000000e+000  0.0000000e+000  0.0000000e+000  0.0000000e+000  0.0000000e+000  0.0000000e+000  0.0000000e+000  0.0000000e+000  0.0000000e+000  0.0000000e+000  0.0000000e+000  0.0000000e+000  0.0000000e+000  0.0000000e+000  0.0000000e+000  0.0000000e+000  0.0000000e+000  0.0000000e+000  0.0000000e+000  0.0000000e+000  0.0000000e+000  0.0000000e+000  0.0000000e+000  0.0000000e+000  0.0000000e+000  0.0000000e+000  0.0000000e+000  0.0000000e+000  0.0000000e+000  0.0000000e+000  0.0000000e+000  0.0000000e+000  0.0000000e+000  0.0000000e+000  0.0000000e+000  0.0000000e+000  0.0000000e+000  0.0000000e+000  0.0000000e+000  0.0000000e+000  0.0000000e+000  0.0000000e+000  0.0000000e+000  0.0000000e+000  0.0000000e+000  0.0000000e+000  0.0000000e+000  0.0000000e+000  0.0000000e+000  0.0000000e+000  0.0000000e+000  0.0000000e+000  0.0000000e+000  0.0000000e+000  0.0000000e+000  0.0000000e+000  0.0000000e+000  0.0000000e+000  0.0000000e+000  0.0000000e+000  0.0000000e+000  0.0000000e+000  0.0000000e+000  0.0000000e+000  0.0000000e+000  0.0000000e+000  0.0000000e+000  0.0000000e+000  0.0000000e+000  0.0000000e+000  0.0000000e+000  0.0000000e+000  0.0000000e+000  0.0000000e+000  0.0000000e+000  0.0000000e+000  0.0000000e+000  0.0000000e+000  0.0000000e+000  0.0000000e+000  0.0000000e+000  0.0000000e+000  0.0000000e+000  0.0000000e+000  0.0000000e+000  0.0000000e+000  0.0000000e+000  0.0000000e+000  0.0000000e+000  0.0000000e+000  0.0000000e+000  0.0000000e+000  0.0000000e+000  0.0000000e+000  0.0000000e+000  0.0000000e+000  0.0000000e+000  0.0000000e+000  0.0000000e+000  0.0000000e+000  0.0000000e+000  0.0000000e+000  0.0000000e+000  0.0000000e+000  0.0000000e+000  0.0000000e+000  0.0000000e+000  0.0000000e+000  0.0000000e+000  0.0000000e+000  0.0000000e+000  0.0000000e+000  0.0000000e+000  0.0000000e+000  0.0000000e+000  0.0000000e+000  0.0000000e+000  0.0000000e+000  0.0000000e+000  0.0000000e+000  0.0000000e+000  0.0000000e+000  0.0000000e+000  0.0000000e+000  0.0000000e+000  0.0000000e+000  0.0000000e+000  0.0000000e+000  0.0000000e+000  0.0000000e+000  0.0000000e+000  0.0000000e+000  0.0000000e+000  0.0000000e+000  0.0000000e+000  0.0000000e+000  0.0000000e+000  0.0000000e+000  0.0000000e+000  0.0000000e+000  0.0000000e+000  0.0000000e+000  0.0000000e+000  0.0000000e+000  0.0000000e+000  0.0000000e+000  0.0000000e+000  0.0000000e+000  0.0000000e+000  0.0000000e+000  0.0000000e+000  0.0000000e+000  0.0000000e+000  0.0000000e+000  0.0000000e+000  0.0000000e+000  0.0000000e+000  0.0000000e+000  0.0000000e+000  0.0000000e+000  0.0000000e+000  0.0000000e+000  0.0000000e+000  0.0000000e+000  0.0000000e+000  0.0000000e+000  0.0000000e+000  0.0000000e+000  0.0000000e+000  0.0000000e+000  0.0000000e+000  0.0000000e+000  0.0000000e+000  0.0000000e+000  0.0000000e+000  0.0000000e+000  0.0000000e+000  0.0000000e+000  0.0000000e+000  0.0000000e+000  0.0000000e+000  0.0000000e+000  0.0000000e+000  0.0000000e+000  0.0000000e+000  0.0000000e+000  0.0000000e+000  0.0000000e+000  0.0000000e+000  0.0000000e+000  0.0000000e+000  0.0000000e+000  0.0000000e+000  0.0000000e+000  0.0000000e+000  0.0000000e+000  0.0000000e+000  0.0000000e+000  0.0000000e+000  0.0000000e+000  0.0000000e+000  0.0000000e+000  0.0000000e+000  0.0000000e+000  0.0000000e+000  0.0000000e+000  0.0000000e+000  0.0000000e+000  0.0000000e+000  0.0000000e+000  0.0000000e+000  0.0000000e+000  0.0000000e+000  0.0000000e+000  0.0000000e+000  0.0000000e+000  0.0000000e+000  0.0000000e+000  0.0000000e+000  0.0000000e+000  0.0000000e+000  0.0000000e+000  0.0000000e+000  0.0000000e+000  0.0000000e+000  0.0000000e+000  0.0000000e+000  0.0000000e+000  0.0000000e+000  0.0000000e+000  0.0000000e+000  0.0000000e+000  0.0000000e+000  0.0000000e+000  0.0000000e+000  0.0000000e+000  0.0000000e+000  0.0000000e+000  0.0000000e+000  0.0000000e+000  0.0000000e+000  0.0000000e+000  0.0000000e+000  0.0000000e+000  0.0000000e+000  0.0000000e+000  0.0000000e+000  0.0000000e+000  0.0000000e+000  0.0000000e+000  0.0000000e+000  0.0000000e+000  0.0000000e+000  0.0000000e+000  0.0000000e+000  0.0000000e+000  0.0000000e+000  0.0000000e+000  0.0000000e+000  0.0000000e+000  0.0000000e+000  0.0000000e+000  0.0000000e+000  0.0000000e+000  0.0000000e+000  0.0000000e+000  0.0000000e+000  0.0000000e+000  0.0000000e+000  0.0000000e+000  0.0000000e+000  0.0000000e+000  0.0000000e+000  0.0000000e+000  0.0000000e+000  0.0000000e+000  0.0000000e+000  0.0000000e+000  0.0000000e+000  0.0000000e+000  0.0000000e+000  0.0000000e+000  0.0000000e+000  0.0000000e+000  0.0000000e+000  0.0000000e+000  0.0000000e+000  0.0000000e+000  0.0000000e+000  0.0000000e+000  0.0000000e+000  0.0000000e+000  0.0000000e+000  0.0000000e+000  0.0000000e+000  0.0000000e+000  0.0000000e+000  0.0000000e+000  0.0000000e+000  0.0000000e+000  0.0000000e+000  0.0000000e+000  0.0000000e+000  0.0000000e+000  0.0000000e+000  0.0000000e+000  0.0000000e+000  0.0000000e+000  0.0000000e+000  0.0000000e+000  0.0000000e+000  0.0000000e+000  0.0000000e+000  0.0000000e+000  0.0000000e+000  0.0000000e+000  0.0000000e+000  0.0000000e+000  0.0000000e+000  0.0000000e+000  0.0000000e+000  0.0000000e+000  0.0000000e+000  0.0000000e+000  0.0000000e+000  0.0000000e+000  0.0000000e+000  0.0000000e+000  0.0000000e+000  0.0000000e+000  0.0000000e+000  0.0000000e+000  0.0000000e+000  0.0000000e+000  0.0000000e+000  0.0000000e+000  0.0000000e+000  0.0000000e+000  0.0000000e+000  0.0000000e+000  0.0000000e+000  0.0000000e+000  0.0000000e+000  0.0000000e+000  0.0000000e+000  0.0000000e+000  0.0000000e+000  0.0000000e+000  0.0000000e+000  0.0000000e+000  0.0000000e+000  0.0000000e+000  0.0000000e+000  0.0000000e+000  0.0000000e+000  0.0000000e+000  0.0000000e+000  0.0000000e+000  0.0000000e+000  0.0000000e+000  0.0000000e+000  0.0000000e+000  0.0000000e+000  0.0000000e+000  0.0000000e+000  0.0000000e+000  0.0000000e+000  0.0000000e+000  0.0000000e+000  0.0000000e+000  0.0000000e+000  0.0000000e+000  0.0000000e+000  0.0000000e+000  0.0000000e+000  0.0000000e+000  0.0000000e+000  0.0000000e+000  0.0000000e+000  0.0000000e+000  0.0000000e+000  0.0000000e+000  0.0000000e+000  0.0000000e+000  0.0000000e+000  0.0000000e+000  0.0000000e+000  0.0000000e+000  0.0000000e+000  0.0000000e+000  0.0000000e+000  0.0000000e+000  0.0000000e+000  0.0000000e+000  0.0000000e+000  0.0000000e+000  0.0000000e+000  0.0000000e+000  0.0000000e+000  0.0000000e+000  0.0000000e+000  0.0000000e+000  0.0000000e+000  0.0000000e+000  0.0000000e+000  0.0000000e+000  0.0000000e+000  0.0000000e+000  0.0000000e+000  0.0000000e+000  0.0000000e+000  0.0000000e+000  0.0000000e+000  0.0000000e+000  0.0000000e+000  0.0000000e+000  0.0000000e+000  0.0000000e+000  0.0000000e+000  0.0000000e+000  0.0000000e+000  0.0000000e+000  0.0000000e+000  0.0000000e+000  0.0000000e+000  0.0000000e+000  0.0000000e+000  0.0000000e+000  0.0000000e+000  0.0000000e+000  0.0000000e+000  0.0000000e+000  0.0000000e+000  0.0000000e+000  0.0000000e+000  0.0000000e+000  0.0000000e+000  0.0000000e+000  0.0000000e+000  0.0000000e+000  0.0000000e+000  0.0000000e+000  0.0000000e+000  0.0000000e+000  0.0000000e+000  0.0000000e+000  0.0000000e+000  0.0000000e+000  0.0000000e+000  0.0000000e+000  0.0000000e+000  0.0000000e+000  0.0000000e+000  0.0000000e+000  0.0000000e+000  0.0000000e+000  0.0000000e+000  0.0000000e+000  0.0000000e+000  0.0000000e+000  0.0000000e+000  0.0000000e+000  0.0000000e+000  0.0000000e+000  0.0000000e+000  0.0000000e+000  0.0000000e+000  0.0000000e+000  0.0000000e+000  0.0000000e+000  0.0000000e+000  0.0000000e+000  0.0000000e+000  0.0000000e+000  0.0000000e+000  0.0000000e+000  0.0000000e+000  0.0000000e+000  0.0000000e+000  0.0000000e+000  0.0000000e+000  0.0000000e+000  0.0000000e+000  0.0000000e+000  0.0000000e+000  0.0000000e+000  0.0000000e+000  0.0000000e+000  0.0000000e+000  0.0000000e+000  0.0000000e+000  0.0000000e+000  0.0000000e+000  0.0000000e+000  0.0000000e+000  0.0000000e+000  0.0000000e+000  0.0000000e+000  0.0000000e+000  0.0000000e+000  0.0000000e+000  0.0000000e+000  0.0000000e+000  0.0000000e+000  0.0000000e+000  0.0000000e+000  0.0000000e+000  0.0000000e+000  0.0000000e+000  0.0000000e+000  0.0000000e+000  0.0000000e+000  0.0000000e+000  0.0000000e+000  0.0000000e+000  0.0000000e+000  0.0000000e+000  0.0000000e+000  0.0000000e+000  0.0000000e+000  0.0000000e+000  0.0000000e+000  0.0000000e+000  0.0000000e+000  0.0000000e+000  0.0000000e+000  0.0000000e+000  0.0000000e+000  0.0000000e+000  0.0000000e+000  0.0000000e+000  0.0000000e+000  0.0000000e+000  0.0000000e+000  0.0000000e+000  0.0000000e+000  0.0000000e+000  0.0000000e+000  0.0000000e+000  0.0000000e+000  0.0000000e+000  0.0000000e+000  0.0000000e+000  0.0000000e+000  0.0000000e+000
  0.0000000e+000  0.0000000e+000  0.0000000e+000  0.0000000e+000  0.0000000e+000  0.0000000e+000  0.0000000e+000  0.0000000e+000  0.0000000e+000  0.0000000e+000  0.0000000e+000  0.0000000e+000  0.0000000e+000  0.0000000e+000  0.0000000e+000  0.0000000e+000  0.0000000e+000  0.0000000e+000  0.0000000e+000  0.0000000e+000  0.0000000e+000  0.0000000e+000  0.0000000e+000  0.0000000e+000  0.0000000e+000  0.0000000e+000  0.0000000e+000  0.0000000e+000  0.0000000e+000  0.0000000e+000  0.0000000e+000  0.0000000e+000  0.0000000e+000  0.0000000e+000  0.0000000e+000  0.0000000e+000  0.0000000e+000  0.0000000e+000  0.0000000e+000  0.0000000e+000  0.0000000e+000  0.0000000e+000  0.0000000e+000  0.0000000e+000  0.0000000e+000  0.0000000e+000  0.0000000e+000  0.0000000e+000  0.0000000e+000  0.0000000e+000  0.0000000e+000  0.0000000e+000  0.0000000e+000  0.0000000e+000  0.0000000e+000  0.0000000e+000  0.0000000e+000  0.0000000e+000  0.0000000e+000  0.0000000e+000  0.0000000e+000  0.0000000e+000  0.0000000e+000  0.0000000e+000  0.0000000e+000  0.0000000e+000  0.0000000e+000  0.0000000e+000  0.0000000e+000  0.0000000e+000  0.0000000e+000  0.0000000e+000  0.0000000e+000  0.0000000e+000  0.0000000e+000  0.0000000e+000  0.0000000e+000  0.0000000e+000  0.0000000e+000  0.0000000e+000  0.0000000e+000  0.0000000e+000  0.0000000e+000  0.0000000e+000  0.0000000e+000  0.0000000e+000  0.0000000e+000  0.0000000e+000  0.0000000e+000  0.0000000e+000  0.0000000e+000  0.0000000e+000  0.0000000e+000  0.0000000e+000  0.0000000e+000  0.0000000e+000  0.0000000e+000  0.0000000e+000  0.0000000e+000  0.0000000e+000  0.0000000e+000  0.0000000e+000  0.0000000e+000  0.0000000e+000  0.0000000e+000  0.0000000e+000  0.0000000e+000  0.0000000e+000  0.0000000e+000  0.0000000e+000  0.0000000e+000  0.0000000e+000  0.0000000e+000  0.0000000e+000  0.0000000e+000  0.0000000e+000  0.0000000e+000  0.0000000e+000  0.0000000e+000  0.0000000e+000  0.0000000e+000  0.0000000e+000  0.0000000e+000  0.0000000e+000  0.0000000e+000  0.0000000e+000  0.0000000e+000  0.0000000e+000  0.0000000e+000  0.0000000e+000  0.0000000e+000  0.0000000e+000  0.0000000e+000  0.0000000e+000  0.0000000e+000  0.0000000e+000  0.0000000e+000  0.0000000e+000  0.0000000e+000  0.0000000e+000  0.0000000e+000  0.0000000e+000  0.0000000e+000  0.0000000e+000  0.0000000e+000  0.0000000e+000  0.0000000e+000  0.0000000e+000  0.0000000e+000  0.0000000e+000  0.0000000e+000  0.0000000e+000  0.0000000e+000  0.0000000e+000  0.0000000e+000  0.0000000e+000  0.0000000e+000  0.0000000e+000  0.0000000e+000  0.0000000e+000  0.0000000e+000  0.0000000e+000  0.0000000e+000  0.0000000e+000  0.0000000e+000  0.0000000e+000  0.0000000e+000  0.0000000e+000  0.0000000e+000  0.0000000e+000  0.0000000e+000  0.0000000e+000  0.0000000e+000  0.0000000e+000  0.0000000e+000  0.0000000e+000  0.0000000e+000  0.0000000e+000  0.0000000e+000  0.0000000e+000  0.0000000e+000  0.0000000e+000  0.0000000e+000  0.0000000e+000  0.0000000e+000  0.0000000e+000  0.0000000e+000  0.0000000e+000  0.0000000e+000  0.0000000e+000  0.0000000e+000  0.0000000e+000  0.0000000e+000  0.0000000e+000  0.0000000e+000  0.0000000e+000  0.0000000e+000  0.0000000e+000  0.0000000e+000  0.0000000e+000  0.0000000e+000  0.0000000e+000  0.0000000e+000  0.0000000e+000  0.0000000e+000  0.0000000e+000  0.0000000e+000  0.0000000e+000  0.0000000e+000  0.0000000e+000  0.0000000e+000  0.0000000e+000  0.0000000e+000  0.0000000e+000  0.0000000e+000  0.0000000e+000  0.0000000e+000  0.0000000e+000  0.0000000e+000  0.0000000e+000  0.0000000e+000  0.0000000e+000  0.0000000e+000  0.0000000e+000  0.0000000e+000  0.0000000e+000  0.0000000e+000  0.0000000e+000  0.0000000e+000  0.0000000e+000  0.0000000e+000  0.0000000e+000  0.0000000e+000  0.0000000e+000  0.0000000e+000  0.0000000e+000  0.0000000e+000  0.0000000e+000  0.0000000e+000  0.0000000e+000  0.0000000e+000  0.0000000e+000  0.0000000e+000  0.0000000e+000  0.0000000e+000  0.0000000e+000  0.0000000e+000  0.0000000e+000  0.0000000e+000  0.0000000e+000  0.0000000e+000  0.0000000e+000  0.0000000e+000  0.0000000e+000  0.0000000e+000  0.0000000e+000  0.0000000e+000  0.0000000e+000  0.0000000e+000  0.0000000e+000  0.0000000e+000  0.0000000e+000  0.0000000e+000  0.0000000e+000  0.0000000e+000  0.0000000e+000  0.0000000e+000  0.0000000e+000  0.0000000e+000  0.0000000e+000  0.0000000e+000  0.0000000e+000  0.0000000e+000  0.0000000e+000  0.0000000e+000  0.0000000e+000  0.0000000e+000  0.0000000e+000  0.0000000e+000  0.0000000e+000  0.0000000e+000  0.0000000e+000  0.0000000e+000  0.0000000e+000  0.0000000e+000  0.0000000e+000  0.0000000e+000  0.0000000e+000  0.0000000e+000  0.0000000e+000  0.0000000e+000  0.0000000e+000  0.0000000e+000  0.0000000e+000  0.0000000e+000  0.0000000e+000  0.0000000e+000  0.0000000e+000  0.0000000e+000  0.0000000e+000  0.0000000e+000  0.0000000e+000  0.0000000e+000  0.0000000e+000  0.0000000e+000  0.0000000e+000  0.0000000e+000  0.0000000e+000  0.0000000e+000  0.0000000e+000  0.0000000e+000  0.0000000e+000  0.0000000e+000  0.0000000e+000  0.0000000e+000  0.0000000e+000  0.0000000e+000  0.0000000e+000  0.0000000e+000  0.0000000e+000  0.0000000e+000  0.0000000e+000  0.0000000e+000  0.0000000e+000  0.0000000e+000  0.0000000e+000  0.0000000e+000  0.0000000e+000  0.0000000e+000  0.0000000e+000  0.0000000e+000  0.0000000e+000  0.0000000e+000  0.0000000e+000  0.0000000e+000  0.0000000e+000  0.0000000e+000  0.0000000e+000  0.0000000e+000  0.0000000e+000  0.0000000e+000  0.0000000e+000  0.0000000e+000  0.0000000e+000  0.0000000e+000  0.0000000e+000  0.0000000e+000  0.0000000e+000  0.0000000e+000  0.0000000e+000  0.0000000e+000  0.0000000e+000  0.0000000e+000  0.0000000e+000  0.0000000e+000  0.0000000e+000  0.0000000e+000  0.0000000e+000  0.0000000e+000  0.0000000e+000  0.0000000e+000  0.0000000e+000  0.0000000e+000  0.0000000e+000  0.0000000e+000  0.0000000e+000  0.0000000e+000  0.0000000e+000  0.0000000e+000  0.0000000e+000  0.0000000e+000  0.0000000e+000  0.0000000e+000  0.0000000e+000  0.0000000e+000  0.0000000e+000  0.0000000e+000  0.0000000e+000  0.0000000e+000  0.0000000e+000  0.0000000e+000  0.0000000e+000  0.0000000e+000  0.0000000e+000  0.0000000e+000  0.0000000e+000  0.0000000e+000  0.0000000e+000  0.0000000e+000  0.0000000e+000  0.0000000e+000  0.0000000e+000  0.0000000e+000  0.0000000e+000  0.0000000e+000  0.0000000e+000  0.0000000e+000  0.0000000e+000  0.0000000e+000  0.0000000e+000  0.0000000e+000  0.0000000e+000  0.0000000e+000  0.0000000e+000  0.0000000e+000  0.0000000e+000  0.0000000e+000  0.0000000e+000  0.0000000e+000  0.0000000e+000  0.0000000e+000  0.0000000e+000  0.0000000e+000  0.0000000e+000  0.0000000e+000  0.0000000e+000  0.0000000e+000  0.0000000e+000  0.0000000e+000  0.0000000e+000  0.0000000e+000  0.0000000e+000  0.0000000e+000  0.0000000e+000  0.0000000e+000  0.0000000e+000  0.0000000e+000  0.0000000e+000  0.0000000e+000  0.0000000e+000  0.0000000e+000  0.0000000e+000  0.0000000e+000  0.0000000e+000  0.0000000e+000  0.0000000e+000  0.0000000e+000  0.0000000e+000  0.0000000e+000  0.0000000e+000  0.0000000e+000  0.0000000e+000  0.0000000e+000  0.0000000e+000  0.0000000e+000  0.0000000e+000  0.0000000e+000  0.0000000e+000  0.0000000e+000  0.0000000e+000  0.0000000e+000  0.0000000e+000  0.0000000e+000  0.0000000e+000  0.0000000e+000  0.0000000e+000  0.0000000e+000  0.0000000e+000  0.0000000e+000  0.0000000e+000  0.0000000e+000  0.0000000e+000  0.0000000e+000  0.0000000e+000  0.0000000e+000  0.0000000e+000  0.0000000e+000  0.0000000e+000  0.0000000e+000  0.0000000e+000  0.0000000e+000  0.0000000e+000  0.0000000e+000  0.0000000e+000  0.0000000e+000  0.0000000e+000  0.0000000e+000  0.0000000e+000  0.0000000e+000  0.0000000e+000  0.0000000e+000  0.0000000e+000  0.0000000e+000  0.0000000e+000  0.0000000e+000  0.0000000e+000  0.0000000e+000  0.0000000e+000  0.0000000e+000  0.0000000e+000  0.0000000e+000  0.0000000e+000  0.0000000e+000  0.0000000e+000  0.0000000e+000  0.0000000e+000  0.0000000e+000  0.0000000e+000  0.0000000e+000  0.0000000e+000  0.0000000e+000  0.0000000e+000  0.0000000e+000  0.0000000e+000  0.0000000e+000  0.0000000e+000  0.0000000e+000  0.0000000e+000  0.0000000e+000  0.0000000e+000  0.0000000e+000  0.0000000e+000  0.0000000e+000  0.0000000e+000  0.0000000e+000  0.0000000e+000  0.0000000e+000  0.0000000e+000  0.0000000e+000  0.0000000e+000  0.0000000e+000  0.0000000e+000  0.0000000e+000  0.0000000e+000  0.0000000e+000  0.0000000e+000  0.0000000e+000  0.0000000e+000  0.0000000e+000  0.0000000e+000  0.0000000e+000  0.0000000e+000  0.0000000e+000  0.0000000e+000  0.0000000e+000  0.0000000e+000  0.0000000e+000  0.0000000e+000  0.0000000e+000  0.0000000e+000  0.0000000e+000  0.0000000e+000  0.0000000e+000  0.0000000e+000  0.0000000e+000  0.0000000e+000  0.0000000e+000  0.0000000e+000  0.0000000e+000  0.0000000e+000  0.0000000e+000  0.0000000e+000  0.0000000e+000  0.0000000e+000  0.0000000e+000  0.0000000e+000  0.0000000e+000  0.0000000e+000  0.0000000e+000  0.0000000e+000  0.0000000e+000  0.0000000e+000  0.0000000e+000  0.0000000e+000  0.0000000e+000  0.0000000e+000  0.0000000e+000  0.0000000e+000  0.0000000e+000  0.0000000e+000  0.0000000e+000  0.0000000e+000  0.0000000e+000  0.0000000e+000  0.0000000e+000  0.0000000e+000  0.0000000e+000  0.0000000e+000  0.0000000e+000  0.0000000e+000  0.0000000e+000  0.0000000e+000  0.0000000e+000  0.0000000e+000  0.0000000e+000  0.0000000e+000  0.0000000e+000  0.0000000e+000  0.0000000e+000  0.0000000e+000  0.0000000e+000  0.0000000e+000  0.0000000e+000  0.0000000e+000  0.0000000e+000  0.0000000e+000  0.0000000e+000  0.0000000e+000  0.0000000e+000  0.0000000e+000  0.0000000e+000  0.0000000e+000  0.0000000e+000  0.0000000e+000  0.0000000e+000  0.0000000e+000  0.0000000e+000  0.0000000e+000  0.0000000e+000  0.0000000e+000  0.0000000e+000  0.0000000e+000  0.0000000e+000  0.0000000e+000  0.0000000e+000  0.0000000e+000  0.0000000e+000  0.0000000e+000  0.0000000e+000  0.0000000e+000  0.0000000e+000  0.0000000e+000  0.0000000e+000  0.0000000e+000  0.0000000e+000  0.0000000e+000  0.0000000e+000  0.0000000e+000  0.0000000e+000  0.0000000e+000  0.0000000e+000  0.0000000e+000  0.0000000e+000  0.0000000e+000  0.0000000e+000  0.0000000e+000  0.0000000e+000  0.0000000e+000  0.0000000e+000  0.0000000e+000  0.0000000e+000  0.0000000e+000  0.0000000e+000  0.0000000e+000  0.0000000e+000  0.0000000e+000  0.0000000e+000  0.0000000e+000  0.0000000e+000  0.0000000e+000  0.0000000e+000  0.0000000e+000  0.0000000e+000  0.0000000e+000  0.0000000e+000  0.0000000e+000  0.0000000e+000  0.0000000e+000  0.0000000e+000  0.0000000e+000  0.0000000e+000  0.0000000e+000  0.0000000e+000  0.0000000e+000  0.0000000e+000  0.0000000e+000  0.0000000e+000  0.0000000e+000  0.0000000e+000  0.0000000e+000  0.0000000e+000  0.0000000e+000  0.0000000e+000  0.0000000e+000  0.0000000e+000  0.0000000e+000  0.0000000e+000  0.0000000e+000  0.0000000e+000  0.0000000e+000  0.0000000e+000  0.0000000e+000  0.0000000e+000  0.0000000e+000  0.0000000e+000  0.0000000e+000  0.0000000e+000  0.0000000e+000  0.0000000e+000  0.0000000e+000  0.0000000e+000  0.0000000e+000  0.0000000e+000  0.0000000e+000  0.0000000e+000  0.0000000e+000  0.0000000e+000  0.0000000e+000  0.0000000e+000  0.0000000e+000  0.0000000e+000  0.0000000e+000  0.0000000e+000  0.0000000e+000  0.0000000e+000  0.0000000e+000  0.0000000e+000  0.0000000e+000  0.0000000e+000  0.0000000e+000  0.0000000e+000  0.0000000e+000  0.0000000e+000  0.0000000e+000  0.0000000e+000  0.0000000e+000  0.0000000e+000  0.0000000e+000  0.0000000e+000  0.0000000e+000  0.0000000e+000  0.0000000e+000  0.0000000e+000  0.0000000e+000  0.0000000e+000  0.0000000e+000  0.0000000e+000  0.0000000e+000  0.0000000e+000  0.0000000e+000  0.0000000e+000  0.0000000e+000  0.0000000e+000  0.0000000e+000  0.0000000e+000  0.0000000e+000  0.0000000e+000  0.0000000e+000  0.0000000e+000  0.0000000e+000  0.0000000e+000  0.0000000e+000  0.0000000e+000  0.0000000e+000  0.0000000e+000  0.0000000e+000  0.0000000e+000  0.0000000e+000  0.0000000e+000  0.0000000e+000  0.0000000e+000  0.0000000e+000  0.0000000e+000  0.0000000e+000  0.0000000e+000  0.0000000e+000  0.0000000e+000  0.0000000e+000  0.0000000e+000  0.0000000e+000  0.0000000e+000  0.0000000e+000  0.0000000e+000  0.0000000e+000  0.0000000e+000  0.0000000e+000  0.0000000e+000  0.0000000e+000  0.0000000e+000  0.0000000e+000  0.0000000e+000  0.0000000e+000  0.0000000e+000  0.0000000e+000  0.0000000e+000  0.0000000e+000  0.0000000e+000  0.0000000e+000  0.0000000e+000  0.0000000e+000  0.0000000e+000  0.0000000e+000  0.0000000e+000  0.0000000e+000  0.0000000e+000  0.0000000e+000  0.0000000e+000  0.0000000e+000  0.0000000e+000  0.0000000e+000  0.0000000e+000  0.0000000e+000  0.0000000e+000  0.0000000e+000  0.0000000e+000  0.0000000e+000  0.0000000e+000  0.0000000e+000  0.0000000e+000  0.0000000e+000  0.0000000e+000  0.0000000e+000  0.0000000e+000  0.0000000e+000  0.0000000e+000  0.0000000e+000  0.0000000e+000  0.0000000e+000  0.0000000e+000  0.0000000e+000  0.0000000e+000  0.0000000e+000  0.0000000e+000  0.0000000e+000  0.0000000e+000  0.0000000e+000  0.0000000e+000  0.0000000e+000  0.0000000e+000  0.0000000e+000  0.0000000e+000  0.0000000e+000  0.0000000e+000  0.0000000e+000  0.0000000e+000  0.0000000e+000  0.0000000e+000  0.0000000e+000  0.0000000e+000  0.0000000e+000  0.0000000e+000  0.0000000e+000  0.0000000e+000  0.0000000e+000  0.0000000e+000  0.0000000e+000  0.0000000e+000  0.0000000e+000  0.0000000e+000  0.0000000e+000  0.0000000e+000  0.0000000e+000  0.0000000e+000  0.0000000e+000  0.0000000e+000  0.0000000e+000  0.0000000e+000  0.0000000e+000  0.0000000e+000  0.0000000e+000  0.0000000e+000  0.0000000e+000  0.0000000e+000  0.0000000e+000  0.0000000e+000  0.0000000e+000  0.0000000e+000  0.0000000e+000  0.0000000e+000  0.0000000e+000  0.0000000e+000  0.0000000e+000  0.0000000e+000  0.0000000e+000  0.0000000e+000  0.0000000e+000  0.0000000e+000  0.0000000e+000  0.0000000e+000  0.0000000e+000  0.0000000e+000  0.0000000e+000  0.0000000e+000  0.0000000e+000  0.0000000e+000  0.0000000e+000  0.0000000e+000  0.0000000e+000  0.0000000e+000  0.0000000e+000  0.0000000e+000  0.0000000e+000  0.0000000e+000  0.0000000e+000  0.0000000e+000  0.0000000e+000  0.0000000e+000  0.0000000e+000  0.0000000e+000  0.0000000e+000  0.0000000e+000  0.0000000e+000  0.0000000e+000  0.0000000e+000  0.0000000e+000  0.0000000e+000  0.0000000e+000  0.0000000e+000  0.0000000e+000  0.0000000e+000  0.0000000e+000  0.0000000e+000  0.0000000e+000  0.0000000e+000  0.0000000e+000  0.0000000e+000  0.0000000e+000  0.0000000e+000  0.0000000e+000  0.0000000e+000  0.0000000e+000  0.0000000e+000  0.0000000e+000  0.0000000e+000  0.0000000e+000  0.0000000e+000  0.0000000e+000  0.0000000e+000  0.0000000e+000  0.0000000e+000  0.0000000e+000  0.0000000e+000  0.0000000e+000  0.0000000e+000  0.0000000e+000  0.0000000e+000  0.0000000e+000  0.0000000e+000  0.0000000e+000  0.0000000e+000  0.0000000e+000  0.0000000e+000  0.0000000e+000  0.0000000e+000  0.0000000e+000  0.0000000e+000  0.0000000e+000  0.0000000e+000  0.0000000e+000  0.0000000e+000  0.0000000e+000  0.0000000e+000  0.0000000e+000  0.0000000e+000  0.0000000e+000  0.0000000e+000  0.0000000e+000  0.0000000e+000  0.0000000e+000  0.0000000e+000  0.0000000e+000  0.0000000e+000  0.0000000e+000  0.0000000e+000  0.0000000e+000  0.0000000e+000  0.0000000e+000  0.0000000e+000  0.0000000e+000  0.0000000e+000  0.0000000e+000  0.0000000e+000  0.0000000e+000  0.0000000e+000  0.0000000e+000  0.0000000e+000  0.0000000e+000  0.0000000e+000  0.0000000e+000  0.0000000e+000  0.0000000e+000  0.0000000e+000  0.0000000e+000  0.0000000e+000  0.0000000e+000  0.0000000e+000  0.0000000e+000  0.0000000e+000  0.0000000e+000  0.0000000e+000  0.0000000e+000  0.0000000e+000  0.0000000e+000  0.0000000e+000  0.0000000e+000  0.0000000e+000  0.0000000e+000  0.0000000e+000  0.0000000e+000  0.0000000e+000  0.0000000e+000  0.0000000e+000  0.0000000e+000  0.0000000e+000  0.0000000e+000  0.0000000e+000  0.0000000e+000  0.0000000e+000  0.0000000e+000  0.0000000e+000  0.0000000e+000  0.0000000e+000  0.0000000e+000  0.0000000e+000  0.0000000e+000  0.0000000e+000  0.0000000e+000  0.0000000e+000  0.0000000e+000  0.0000000e+000  0.0000000e+000  0.0000000e+000  0.0000000e+000  0.0000000e+000  0.0000000e+000  0.0000000e+000  0.0000000e+000  0.0000000e+000  0.0000000e+000  0.0000000e+000  0.0000000e+000  0.0000000e+000  0.0000000e+000  0.0000000e+000  0.0000000e+000  0.0000000e+000  0.0000000e+000  0.0000000e+000  0.0000000e+000  0.0000000e+000  0.0000000e+000  0.0000000e+000
  0.0000000e+000  0.0000000e+000  0.0000000e+000  0.0000000e+000  0.0000000e+000  0.0000000e+000  0.0000000e+000  0.0000000e+000  0.0000000e+000  0.0000000e+000  0.0000000e+000  0.0000000e+000  0.0000000e+000  0.0000000e+000  0.0000000e+000  0.0000000e+000  0.0000000e+000  0.0000000e+000  0.0000000e+000  0.0000000e+000  0.0000000e+000  0.0000000e+000  0.0000000e+000  0.0000000e+000  0.0000000e+000  0.0000000e+000  0.0000000e+000  0.0000000e+000  0.0000000e+000  0.0000000e+000  0.0000000e+000  0.0000000e+000  0.0000000e+000  0.0000000e+000  0.0000000e+000  0.0000000e+000  0.0000000e+000  0.0000000e+000  0.0000000e+000  0.0000000e+000  0.0000000e+000  0.0000000e+000  0.0000000e+000  0.0000000e+000  0.0000000e+000  0.0000000e+000  0.0000000e+000  0.0000000e+000  0.0000000e+000  0.0000000e+000  0.0000000e+000  0.0000000e+000  0.0000000e+000  0.0000000e+000  0.0000000e+000  0.0000000e+000  0.0000000e+000  0.0000000e+000  0.0000000e+000  0.0000000e+000  0.0000000e+000  0.0000000e+000  0.0000000e+000  0.0000000e+000  0.0000000e+000  0.0000000e+000  0.0000000e+000  0.0000000e+000  0.0000000e+000  0.0000000e+000  0.0000000e+000  0.0000000e+000  0.0000000e+000  0.0000000e+000  0.0000000e+000  0.0000000e+000  0.0000000e+000  0.0000000e+000  0.0000000e+000  0.0000000e+000  0.0000000e+000  0.0000000e+000  0.0000000e+000  0.0000000e+000  0.0000000e+000  0.0000000e+000  0.0000000e+000  0.0000000e+000  0.0000000e+000  0.0000000e+000  0.0000000e+000  0.0000000e+000  0.0000000e+000  0.0000000e+000  0.0000000e+000  0.0000000e+000  0.0000000e+000  0.0000000e+000  0.0000000e+000  0.0000000e+000  0.0000000e+000  0.0000000e+000  0.0000000e+000  0.0000000e+000  0.0000000e+000  0.0000000e+000  0.0000000e+000  0.0000000e+000  0.0000000e+000  0.0000000e+000  0.0000000e+000  0.0000000e+000  0.0000000e+000  0.0000000e+000  0.0000000e+000  0.0000000e+000  0.0000000e+000  0.0000000e+000  0.0000000e+000  0.0000000e+000  0.0000000e+000  0.0000000e+000  0.0000000e+000  0.0000000e+000  0.0000000e+000  0.0000000e+000  0.0000000e+000  0.0000000e+000  0.0000000e+000  0.0000000e+000  0.0000000e+000  0.0000000e+000  0.0000000e+000  0.0000000e+000  0.0000000e+000  0.0000000e+000  0.0000000e+000  0.0000000e+000  0.0000000e+000  0.0000000e+000  0.0000000e+000  0.0000000e+000  0.0000000e+000  0.0000000e+000  0.0000000e+000  0.0000000e+000  0.0000000e+000  0.0000000e+000  0.0000000e+000  0.0000000e+000  0.0000000e+000  0.0000000e+000  0.0000000e+000  0.0000000e+000  0.0000000e+000  0.0000000e+000  0.0000000e+000  0.0000000e+000  0.0000000e+000  0.0000000e+000  0.0000000e+000  0.0000000e+000  0.0000000e+000  0.0000000e+000  0.0000000e+000  0.0000000e+000  0.0000000e+000  0.0000000e+000  0.0000000e+000  0.0000000e+000  0.0000000e+000  0.0000000e+000  0.0000000e+000  0.0000000e+000  0.0000000e+000  0.0000000e+000  0.0000000e+000  0.0000000e+000  0.0000000e+000  0.0000000e+000  0.0000000e+000  0.0000000e+000  0.0000000e+000  0.0000000e+000  0.0000000e+000  0.0000000e+000  0.0000000e+000  0.0000000e+000  0.0000000e+000  0.0000000e+000  0.0000000e+000  0.0000000e+000  0.0000000e+000  0.0000000e+000  0.0000000e+000  0.0000000e+000  0.0000000e+000  0.0000000e+000  0.0000000e+000  0.0000000e+000  0.0000000e+000  0.0000000e+000  0.0000000e+000  0.0000000e+000  0.0000000e+000  0.0000000e+000  0.0000000e+000  0.0000000e+000  0.0000000e+000  0.0000000e+000  0.0000000e+000  0.0000000e+000  0.0000000e+000  0.0000000e+000  0.0000000e+000  0.0000000e+000  0.0000000e+000  0.0000000e+000  0.0000000e+000  0.0000000e+000  0.0000000e+000  0.0000000e+000  0.0000000e+000  0.0000000e+000  0.0000000e+000  0.0000000e+000  0.0000000e+000  0.0000000e+000  0.0000000e+000  0.0000000e+000  0.0000000e+000  0.0000000e+000  0.0000000e+000  0.0000000e+000  0.0000000e+000  0.0000000e+000  0.0000000e+000  0.0000000e+000  0.0000000e+000  0.0000000e+000  0.0000000e+000  0.0000000e+000  0.0000000e+000  0.0000000e+000  0.0000000e+000  0.0000000e+000  0.0000000e+000  0.0000000e+000  0.0000000e+000  0.0000000e+000  0.0000000e+000  0.0000000e+000  0.0000000e+000  0.0000000e+000  0.0000000e+000  0.0000000e+000  0.0000000e+000  0.0000000e+000  0.0000000e+000  0.0000000e+000  0.0000000e+000  0.0000000e+000  0.0000000e+000  0.0000000e+000  0.0000000e+000  0.0000000e+000  0.0000000e+000  0.0000000e+000  0.0000000e+000  0.0000000e+000  0.0000000e+000  0.0000000e+000  0.0000000e+000  0.0000000e+000  0.0000000e+000  0.0000000e+000  0.0000000e+000  0.0000000e+000  0.0000000e+000  0.0000000e+000  0.0000000e+000  0.0000000e+000  0.0000000e+000  0.0000000e+000  0.0000000e+000  0.0000000e+000  0.0000000e+000  0.0000000e+000  0.0000000e+000  0.0000000e+000  0.0000000e+000  0.0000000e+000  0.0000000e+000  0.0000000e+000  0.0000000e+000  0.0000000e+000  0.0000000e+000  0.0000000e+000  0.0000000e+000  0.0000000e+000  0.0000000e+000  0.0000000e+000  0.0000000e+000  0.0000000e+000  0.0000000e+000  0.0000000e+000  0.0000000e+000  0.0000000e+000  0.0000000e+000  0.0000000e+000  0.0000000e+000  0.0000000e+000  0.0000000e+000  0.0000000e+000  0.0000000e+000  0.0000000e+000  0.0000000e+000  0.0000000e+000  0.0000000e+000  0.0000000e+000  0.0000000e+000  0.0000000e+000  0.0000000e+000  0.0000000e+000  0.0000000e+000  0.0000000e+000  0.0000000e+000  0.0000000e+000  0.0000000e+000  0.0000000e+000  0.0000000e+000  0.0000000e+000  0.0000000e+000  0.0000000e+000  0.0000000e+000  0.0000000e+000  0.0000000e+000  0.0000000e+000  0.0000000e+000  0.0000000e+000  0.0000000e+000  0.0000000e+000  0.0000000e+000  0.0000000e+000  0.0000000e+000  0.0000000e+000  0.0000000e+000  0.0000000e+000  0.0000000e+000  0.0000000e+000  0.0000000e+000  0.0000000e+000  0.0000000e+000  0.0000000e+000  0.0000000e+000  0.0000000e+000  0.0000000e+000  0.0000000e+000  0.0000000e+000  0.0000000e+000  0.0000000e+000  0.0000000e+000  0.0000000e+000  0.0000000e+000  0.0000000e+000  0.0000000e+000  0.0000000e+000  0.0000000e+000  0.0000000e+000  0.0000000e+000  0.0000000e+000  0.0000000e+000  0.0000000e+000  0.0000000e+000  0.0000000e+000  0.0000000e+000  0.0000000e+000  0.0000000e+000  0.0000000e+000  0.0000000e+000  0.0000000e+000  0.0000000e+000  0.0000000e+000  0.0000000e+000  0.0000000e+000  0.0000000e+000  0.0000000e+000  0.0000000e+000  0.0000000e+000  0.0000000e+000  0.0000000e+000  0.0000000e+000  0.0000000e+000  0.0000000e+000  0.0000000e+000  0.0000000e+000  0.0000000e+000  0.0000000e+000  0.0000000e+000  0.0000000e+000  0.0000000e+000  0.0000000e+000  0.0000000e+000  0.0000000e+000  0.0000000e+000  0.0000000e+000  0.0000000e+000  0.0000000e+000  0.0000000e+000  0.0000000e+000  0.0000000e+000  0.0000000e+000  0.0000000e+000  0.0000000e+000  0.0000000e+000  0.0000000e+000  0.0000000e+000  0.0000000e+000  0.0000000e+000  0.0000000e+000  0.0000000e+000  0.0000000e+000  0.0000000e+000  0.0000000e+000  0.0000000e+000  0.0000000e+000  0.0000000e+000  0.0000000e+000  0.0000000e+000  0.0000000e+000  0.0000000e+000  0.0000000e+000  0.0000000e+000  0.0000000e+000  0.0000000e+000  0.0000000e+000  0.0000000e+000  0.0000000e+000  0.0000000e+000  0.0000000e+000  0.0000000e+000  0.0000000e+000  0.0000000e+000  0.0000000e+000  0.0000000e+000  0.0000000e+000  0.0000000e+000  0.0000000e+000  0.0000000e+000  0.0000000e+000  0.0000000e+000  0.0000000e+000  0.0000000e+000  0.0000000e+000  0.0000000e+000  0.0000000e+000  0.0000000e+000  0.0000000e+000  0.0000000e+000  0.0000000e+000  0.0000000e+000  0.0000000e+000  0.0000000e+000  0.0000000e+000  0.0000000e+000  0.0000000e+000  0.0000000e+000  0.0000000e+000  0.0000000e+000  0.0000000e+000  0.0000000e+000  0.0000000e+000  0.0000000e+000  0.0000000e+000  0.0000000e+000  0.0000000e+000  0.0000000e+000  0.0000000e+000  0.0000000e+000  0.0000000e+000  0.0000000e+000  0.0000000e+000  0.0000000e+000  0.0000000e+000  0.0000000e+000  0.0000000e+000  0.0000000e+000  0.0000000e+000  0.0000000e+000  0.0000000e+000  0.0000000e+000  0.0000000e+000  0.0000000e+000  0.0000000e+000  0.0000000e+000  0.0000000e+000  0.0000000e+000  0.0000000e+000  0.0000000e+000  0.0000000e+000  0.0000000e+000  0.0000000e+000  0.0000000e+000  0.0000000e+000  0.0000000e+000  0.0000000e+000  0.0000000e+000  0.0000000e+000  0.0000000e+000  0.0000000e+000  0.0000000e+000  0.0000000e+000  0.0000000e+000  0.0000000e+000  0.0000000e+000  0.0000000e+000  0.0000000e+000  0.0000000e+000  0.0000000e+000  0.0000000e+000  0.0000000e+000  0.0000000e+000  0.0000000e+000  0.0000000e+000  0.0000000e+000  0.0000000e+000  0.0000000e+000  0.0000000e+000  0.0000000e+000  0.0000000e+000  0.0000000e+000  0.0000000e+000  0.0000000e+000  0.0000000e+000  0.0000000e+000  0.0000000e+000  0.0000000e+000  0.0000000e+000  0.0000000e+000  0.0000000e+000  0.0000000e+000  0.0000000e+000  0.0000000e+000  0.0000000e+000  0.0000000e+000  0.0000000e+000  0.0000000e+000  0.0000000e+000  0.0000000e+000  0.0000000e+000  0.0000000e+000  0.0000000e+000  0.0000000e+000  0.0000000e+000  0.0000000e+000  0.0000000e+000  0.0000000e+000  0.0000000e+000  0.0000000e+000  0.0000000e+000  0.0000000e+000  0.0000000e+000  0.0000000e+000  0.0000000e+000  0.0000000e+000  0.0000000e+000  0.0000000e+000  0.0000000e+000  0.0000000e+000  0.0000000e+000  0.0000000e+000  0.0000000e+000  0.0000000e+000  0.0000000e+000  0.0000000e+000  0.0000000e+000  0.0000000e+000  0.0000000e+000  0.0000000e+000  0.0000000e+000  0.0000000e+000  0.0000000e+000  0.0000000e+000  0.0000000e+000  0.0000000e+000  0.0000000e+000  0.0000000e+000  0.0000000e+000  0.0000000e+000  0.0000000e+000  0.0000000e+000  0.0000000e+000  0.0000000e+000  0.0000000e+000  0.0000000e+000  0.0000000e+000  0.0000000e+000  0.0000000e+000  0.0000000e+000  0.0000000e+000  0.0000000e+000  0.0000000e+000  0.0000000e+000  0.0000000e+000  0.0000000e+000  0.0000000e+000  0.0000000e+000  0.0000000e+000  0.0000000e+000  0.0000000e+000  0.0000000e+000  0.0000000e+000  0.0000000e+000  0.0000000e+000  0.0000000e+000  0.0000000e+000  0.0000000e+000  0.0000000e+000  0.0000000e+000  0.0000000e+000  0.0000000e+000  0.0000000e+000  0.0000000e+000  0.0000000e+000  0.0000000e+000  0.0000000e+000  0.0000000e+000  0.0000000e+000  0.0000000e+000  0.0000000e+000  0.0000000e+000  0.0000000e+000  0.0000000e+000  0.0000000e+000  0.0000000e+000  0.0000000e+000  0.0000000e+000  0.0000000e+000  0.0000000e+000  0.0000000e+000  0.0000000e+000  0.0000000e+000  0.0000000e+000  0.0000000e+000  0.0000000e+000  0.0000000e+000  0.0000000e+000  0.0000000e+000  0.0000000e+000  0.0000000e+000  0.0000000e+000  0.0000000e+000  0.0000000e+000  0.0000000e+000  0.0000000e+000  0.0000000e+000  0.0000000e+000  0.0000000e+000  0.0000000e+000  0.0000000e+000  0.0000000e+000  0.0000000e+000  0.0000000e+000  0.0000000e+000  0.0000000e+000  0.0000000e+000  0.0000000e+000  0.0000000e+000  0.0000000e+000  0.0000000e+000  0.0000000e+000  0.0000000e+000  0.0000000e+000  0.0000000e+000  0.0000000e+000  0.0000000e+000  0.0000000e+000  0.0000000e+000  0.0000000e+000  0.0000000e+000  0.0000000e+000  0.0000000e+000  0.0000000e+000  0.0000000e+000  0.0000000e+000  0.0000000e+000  0.0000000e+000  0.0000000e+000  0.0000000e+000  0.0000000e+000  0.0000000e+000  0.0000000e+000  0.0000000e+000  0.0000000e+000  0.0000000e+000  0.0000000e+000  0.0000000e+000  0.0000000e+000  0.0000000e+000  0.0000000e+000  0.0000000e+000  0.0000000e+000  0.0000000e+000  0.0000000e+000  0.0000000e+000  0.0000000e+000  0.0000000e+000  0.0000000e+000  0.0000000e+000  0.0000000e+000  0.0000000e+000  0.0000000e+000  0.0000000e+000  0.0000000e+000  0.0000000e+000  0.0000000e+000  0.0000000e+000  0.0000000e+000  0.0000000e+000  0.0000000e+000  0.0000000e+000  0.0000000e+000  0.0000000e+000  0.0000000e+000  0.0000000e+000  0.0000000e+000  0.0000000e+000  0.0000000e+000  0.0000000e+000  0.0000000e+000  0.0000000e+000  0.0000000e+000  0.0000000e+000  0.0000000e+000  0.0000000e+000  0.0000000e+000  0.0000000e+000  0.0000000e+000  0.0000000e+000  0.0000000e+000  0.0000000e+000  0.0000000e+000  0.0000000e+000  0.0000000e+000  0.0000000e+000  0.0000000e+000  0.0000000e+000  0.0000000e+000  0.0000000e+000  0.0000000e+000  0.0000000e+000  0.0000000e+000  0.0000000e+000  0.0000000e+000  0.0000000e+000  0.0000000e+000  0.0000000e+000  0.0000000e+000  0.0000000e+000  0.0000000e+000  0.0000000e+000  0.0000000e+000  0.0000000e+000  0.0000000e+000  0.0000000e+000  0.0000000e+000  0.0000000e+000  0.0000000e+000  0.0000000e+000  0.0000000e+000  0.0000000e+000  0.0000000e+000  0.0000000e+000  0.0000000e+000  0.0000000e+000  0.0000000e+000  0.0000000e+000  0.0000000e+000  0.0000000e+000  0.0000000e+000  0.0000000e+000  0.0000000e+000  0.0000000e+000  0.0000000e+000  0.0000000e+000  0.0000000e+000  0.0000000e+000  0.0000000e+000  0.0000000e+000  0.0000000e+000  0.0000000e+000  0.0000000e+000  0.0000000e+000  0.0000000e+000  0.0000000e+000  0.0000000e+000  0.0000000e+000  0.0000000e+000  0.0000000e+000  0.0000000e+000  0.0000000e+000  0.0000000e+000  0.0000000e+000  0.0000000e+000  0.0000000e+000  0.0000000e+000  0.0000000e+000  0.0000000e+000  0.0000000e+000  0.0000000e+000  0.0000000e+000  0.0000000e+000  0.0000000e+000  0.0000000e+000  0.0000000e+000  0.0000000e+000  0.0000000e+000  0.0000000e+000  0.0000000e+000  0.0000000e+000  0.0000000e+000  0.0000000e+000  0.0000000e+000  0.0000000e+000  0.0000000e+000  0.0000000e+000  0.0000000e+000  0.0000000e+000  0.0000000e+000  0.0000000e+000  0.0000000e+000  0.0000000e+000  0.0000000e+000  0.0000000e+000  0.0000000e+000  0.0000000e+000  0.0000000e+000  0.0000000e+000  0.0000000e+000  0.0000000e+000  0.0000000e+000  0.0000000e+000  0.0000000e+000  0.0000000e+000  0.0000000e+000  0.0000000e+000  0.0000000e+000  0.0000000e+000  0.0000000e+000  0.0000000e+000  0.0000000e+000  0.0000000e+000  0.0000000e+000  0.0000000e+000  0.0000000e+000  0.0000000e+000  0.0000000e+000  0.0000000e+000  0.0000000e+000  0.0000000e+000  0.0000000e+000  0.0000000e+000  0.0000000e+000  0.0000000e+000  0.0000000e+000  0.0000000e+000  0.0000000e+000  0.0000000e+000  0.0000000e+000  0.0000000e+000  0.0000000e+000  0.0000000e+000  0.0000000e+000  0.0000000e+000  0.0000000e+000  0.0000000e+000  0.0000000e+000  0.0000000e+000  0.0000000e+000  0.0000000e+000  0.0000000e+000  0.0000000e+000  0.0000000e+000  0.0000000e+000  0.0000000e+000  0.0000000e+000  0.0000000e+000  0.0000000e+000  0.0000000e+000  0.0000000e+000  0.0000000e+000  0.0000000e+000  0.0000000e+000  0.0000000e+000  0.0000000e+000  0.0000000e+000  0.0000000e+000  0.0000000e+000  0.0000000e+000  0.0000000e+000  0.0000000e+000  0.0000000e+000  0.0000000e+000  0.0000000e+000  0.0000000e+000  0.0000000e+000  0.0000000e+000  0.0000000e+000  0.0000000e+000  0.0000000e+000  0.0000000e+000  0.0000000e+000  0.0000000e+000  0.0000000e+000  0.0000000e+000  0.0000000e+000  0.0000000e+000  0.0000000e+000  0.0000000e+000  0.0000000e+000  0.0000000e+000  0.0000000e+000  0.0000000e+000  0.0000000e+000  0.0000000e+000  0.0000000e+000  0.0000000e+000  0.0000000e+000  0.0000000e+000  0.0000000e+000  0.0000000e+000  0.0000000e+000  0.0000000e+000  0.0000000e+000  0.0000000e+000  0.0000000e+000  0.0000000e+000  0.0000000e+000  0.0000000e+000  0.0000000e+000  0.0000000e+000  0.0000000e+000  0.0000000e+000  0.0000000e+000  0.0000000e+000  0.0000000e+000  0.0000000e+000  0.0000000e+000  0.0000000e+000  0.0000000e+000  0.0000000e+000  0.0000000e+000  0.0000000e+000  0.0000000e+000  0.0000000e+000  0.0000000e+000  0.0000000e+000  0.0000000e+000  0.0000000e+000  0.0000000e+000  0.0000000e+000  0.0000000e+000  0.0000000e+000  0.0000000e+000  0.0000000e+000  0.0000000e+000  0.0000000e+000  0.0000000e+000  0.0000000e+000  0.0000000e+000  0.0000000e+000  0.0000000e+000  0.0000000e+000  0.0000000e+000  0.0000000e+000  0.0000000e+000  0.0000000e+000  0.0000000e+000  0.0000000e+000  0.0000000e+000  0.0000000e+000  0.0000000e+000  0.0000000e+000  0.0000000e+000  0.0000000e+000  0.0000000e+000  0.0000000e+000  0.0000000e+000  0.0000000e+000  0.0000000e+000  0.0000000e+000  0.0000000e+000  0.0000000e+000  0.0000000e+000  0.0000000e+000  0.0000000e+000  0.0000000e+000  0.0000000e+000  0.0000000e+000  0.0000000e+000  0.0000000e+000  0.0000000e+000  0.0000000e+000  0.0000000e+000  0.0000000e+000  0.0000000e+000  0.0000000e+000  0.0000000e+000  0.0000000e+000  0.0000000e+000  0.0000000e+000  0.0000000e+000  0.0000000e+000  0.0000000e+000  0.0000000e+000  0.0000000e+000  0.0000000e+000  0.0000000e+000  0.0000000e+000  0.0000000e+000  0.0000000e+000  0.0000000e+000  0.0000000e+000  0.0000000e+000  0.0000000e+000  0.0000000e+000  0.0000000e+000  0.0000000e+000  0.0000000e+000  0.0000000e+000  0.0000000e+000  0.0000000e+000
  0.0000000e+000  0.0000000e+000  0.0000000e+000  0.0000000e+000  0.0000000e+000  0.0000000e+000  0.0000000e+000  0.0000000e+000  0.0000000e+000  0.0000000e+000  0.0000000e+000  0.0000000e+000  0.0000000e+000  0.0000000e+000  0.0000000e+000  0.0000000e+000  0.0000000e+000  0.0000000e+000  0.0000000e+000  0.0000000e+000  0.0000000e+000  0.0000000e+000  0.0000000e+000  0.0000000e+000  0.0000000e+000  0.0000000e+000  0.0000000e+000  0.0000000e+000  0.0000000e+000  0.0000000e+000  0.0000000e+000  0.0000000e+000  0.0000000e+000  0.0000000e+000  0.0000000e+000  0.0000000e+000  0.0000000e+000  0.0000000e+000  0.0000000e+000  0.0000000e+000  0.0000000e+000  0.0000000e+000  0.0000000e+000  0.0000000e+000  0.0000000e+000  0.0000000e+000  0.0000000e+000  0.0000000e+000  0.0000000e+000  0.0000000e+000  0.0000000e+000  0.0000000e+000  0.0000000e+000  0.0000000e+000  0.0000000e+000  0.0000000e+000  0.0000000e+000  0.0000000e+000  0.0000000e+000  0.0000000e+000  0.0000000e+000  0.0000000e+000  0.0000000e+000  0.0000000e+000  0.0000000e+000  0.0000000e+000  0.0000000e+000  0.0000000e+000  0.0000000e+000  0.0000000e+000  0.0000000e+000  0.0000000e+000  0.0000000e+000  0.0000000e+000  0.0000000e+000  0.0000000e+000  0.0000000e+000  0.0000000e+000  0.0000000e+000  0.0000000e+000  0.0000000e+000  0.0000000e+000  0.0000000e+000  0.0000000e+000  0.0000000e+000  0.0000000e+000  0.0000000e+000  0.0000000e+000  0.0000000e+000  0.0000000e+000  0.0000000e+000  0.0000000e+000  0.0000000e+000  0.0000000e+000  0.0000000e+000  0.0000000e+000  0.0000000e+000  0.0000000e+000  0.0000000e+000  0.0000000e+000  0.0000000e+000  0.0000000e+000  0.0000000e+000  0.0000000e+000  0.0000000e+000  0.0000000e+000  0.0000000e+000  0.0000000e+000  0.0000000e+000  0.0000000e+000  0.0000000e+000  0.0000000e+000  0.0000000e+000  0.0000000e+000  0.0000000e+000  0.0000000e+000  0.0000000e+000  0.0000000e+000  0.0000000e+000  0.0000000e+000  0.0000000e+000  0.0000000e+000  0.0000000e+000  0.0000000e+000  0.0000000e+000  0.0000000e+000  0.0000000e+000  0.0000000e+000  0.0000000e+000  0.0000000e+000  0.0000000e+000  0.0000000e+000  0.0000000e+000  0.0000000e+000  0.0000000e+000  0.0000000e+000  0.0000000e+000  0.0000000e+000  0.0000000e+000  0.0000000e+000  0.0000000e+000  0.0000000e+000  0.0000000e+000  0.0000000e+000  0.0000000e+000  0.0000000e+000  0.0000000e+000  0.0000000e+000  0.0000000e+000  0.0000000e+000  0.0000000e+000  0.0000000e+000  0.0000000e+000  0.0000000e+000  0.0000000e+000  0.0000000e+000  0.0000000e+000  0.0000000e+000  0.0000000e+000  0.0000000e+000  0.0000000e+000  0.0000000e+000  0.0000000e+000  0.0000000e+000  0.0000000e+000  0.0000000e+000  0.0000000e+000  0.0000000e+000  0.0000000e+000  0.0000000e+000  0.0000000e+000  0.0000000e+000  0.0000000e+000  0.0000000e+000  0.0000000e+000  0.0000000e+000  0.0000000e+000  0.0000000e+000  0.0000000e+000  0.0000000e+000  0.0000000e+000  0.0000000e+000  0.0000000e+000  0.0000000e+000  0.0000000e+000  0.0000000e+000  0.0000000e+000  0.0000000e+000  0.0000000e+000  0.0000000e+000  0.0000000e+000  0.0000000e+000  0.0000000e+000  0.0000000e+000  0.0000000e+000  0.0000000e+000  0.0000000e+000  0.0000000e+000  0.0000000e+000  0.0000000e+000  0.0000000e+000  0.0000000e+000  0.0000000e+000  0.0000000e+000  0.0000000e+000  0.0000000e+000  0.0000000e+000  0.0000000e+000  0.0000000e+000  0.0000000e+000  0.0000000e+000  0.0000000e+000  0.0000000e+000  0.0000000e+000  0.0000000e+000  0.0000000e+000  0.0000000e+000  0.0000000e+000  0.0000000e+000  0.0000000e+000  0.0000000e+000  0.0000000e+000  0.0000000e+000  0.0000000e+000  0.0000000e+000  0.0000000e+000  0.0000000e+000  0.0000000e+000  0.0000000e+000  0.0000000e+000  0.0000000e+000  0.0000000e+000  0.0000000e+000  0.0000000e+000  0.0000000e+000  0.0000000e+000  0.0000000e+000  0.0000000e+000  0.0000000e+000  0.0000000e+000  0.0000000e+000  0.0000000e+000  0.0000000e+000  0.0000000e+000  0.0000000e+000  0.0000000e+000  0.0000000e+000  0.0000000e+000  0.0000000e+000  0.0000000e+000  0.0000000e+000  0.0000000e+000  0.0000000e+000  0.0000000e+000  0.0000000e+000  0.0000000e+000  0.0000000e+000  0.0000000e+000  0.0000000e+000  0.0000000e+000  0.0000000e+000  0.0000000e+000  0.0000000e+000  0.0000000e+000  0.0000000e+000  0.0000000e+000  0.0000000e+000  0.0000000e+000  0.0000000e+000  0.0000000e+000  0.0000000e+000  0.0000000e+000  0.0000000e+000  0.0000000e+000  0.0000000e+000  0.0000000e+000  0.0000000e+000  0.0000000e+000  0.0000000e+000  0.0000000e+000  0.0000000e+000  0.0000000e+000  0.0000000e+000  0.0000000e+000  0.0000000e+000  0.0000000e+000  0.0000000e+000  0.0000000e+000  0.0000000e+000  0.0000000e+000  0.0000000e+000  0.0000000e+000  0.0000000e+000  0.0000000e+000  0.0000000e+000  0.0000000e+000  0.0000000e+000  0.0000000e+000  0.0000000e+000  0.0000000e+000  0.0000000e+000  0.0000000e+000  0.0000000e+000  0.0000000e+000  0.0000000e+000  0.0000000e+000  0.0000000e+000  0.0000000e+000  0.0000000e+000  0.0000000e+000  0.0000000e+000  0.0000000e+000  0.0000000e+000  0.0000000e+000  0.0000000e+000  0.0000000e+000  0.0000000e+000  0.0000000e+000  0.0000000e+000  0.0000000e+000  0.0000000e+000  0.0000000e+000  0.0000000e+000  0.0000000e+000  0.0000000e+000  0.0000000e+000  0.0000000e+000  0.0000000e+000  0.0000000e+000  0.0000000e+000  0.0000000e+000  0.0000000e+000  0.0000000e+000  0.0000000e+000  0.0000000e+000  0.0000000e+000  0.0000000e+000  0.0000000e+000  0.0000000e+000  0.0000000e+000  0.0000000e+000  0.0000000e+000  0.0000000e+000  0.0000000e+000  0.0000000e+000  0.0000000e+000  0.0000000e+000  0.0000000e+000  0.0000000e+000  0.0000000e+000  0.0000000e+000  0.0000000e+000  0.0000000e+000  0.0000000e+000  0.0000000e+000  0.0000000e+000  0.0000000e+000  0.0000000e+000  0.0000000e+000  0.0000000e+000  0.0000000e+000  0.0000000e+000  0.0000000e+000  0.0000000e+000  0.0000000e+000  0.0000000e+000  0.0000000e+000  0.0000000e+000  0.0000000e+000  0.0000000e+000  0.0000000e+000  0.0000000e+000  0.0000000e+000  0.0000000e+000  0.0000000e+000  0.0000000e+000  0.0000000e+000  0.0000000e+000  0.0000000e+000  0.0000000e+000  0.0000000e+000  0.0000000e+000  0.0000000e+000  0.0000000e+000  0.0000000e+000  0.0000000e+000  0.0000000e+000  0.0000000e+000  0.0000000e+000  0.0000000e+000  0.0000000e+000  0.0000000e+000  0.0000000e+000  0.0000000e+000  0.0000000e+000  0.0000000e+000  0.0000000e+000  0.0000000e+000  0.0000000e+000  0.0000000e+000  0.0000000e+000  0.0000000e+000  0.0000000e+000  0.0000000e+000  0.0000000e+000  0.0000000e+000  0.0000000e+000  0.0000000e+000  0.0000000e+000  0.0000000e+000  0.0000000e+000  0.0000000e+000  0.0000000e+000  0.0000000e+000  0.0000000e+000  0.0000000e+000  0.0000000e+000  0.0000000e+000  0.0000000e+000  0.0000000e+000  0.0000000e+000  0.0000000e+000  0.0000000e+000  0.0000000e+000  0.0000000e+000  0.0000000e+000  0.0000000e+000  0.0000000e+000  0.0000000e+000  0.0000000e+000  0.0000000e+000  0.0000000e+000  0.0000000e+000  0.0000000e+000  0.0000000e+000  0.0000000e+000  0.0000000e+000  0.0000000e+000  0.0000000e+000  0.0000000e+000  0.0000000e+000  0.0000000e+000  0.0000000e+000  0.0000000e+000  0.0000000e+000  0.0000000e+000  0.0000000e+000  0.0000000e+000  0.0000000e+000  0.0000000e+000  0.0000000e+000  0.0000000e+000  0.0000000e+000  0.0000000e+000  0.0000000e+000  0.0000000e+000  0.0000000e+000  0.0000000e+000  0.0000000e+000  0.0000000e+000  0.0000000e+000  0.0000000e+000  0.0000000e+000  0.0000000e+000  0.0000000e+000  0.0000000e+000  0.0000000e+000  0.0000000e+000  0.0000000e+000  0.0000000e+000  0.0000000e+000  0.0000000e+000  0.0000000e+000  0.0000000e+000  0.0000000e+000  0.0000000e+000  0.0000000e+000  0.0000000e+000  0.0000000e+000  0.0000000e+000  0.0000000e+000  0.0000000e+000  0.0000000e+000  0.0000000e+000  0.0000000e+000  0.0000000e+000  0.0000000e+000  0.0000000e+000  0.0000000e+000  0.0000000e+000  0.0000000e+000  0.0000000e+000  0.0000000e+000  0.0000000e+000  0.0000000e+000  0.0000000e+000  0.0000000e+000  0.0000000e+000  0.0000000e+000  0.0000000e+000  0.0000000e+000  0.0000000e+000  0.0000000e+000  0.0000000e+000  0.0000000e+000  0.0000000e+000  0.0000000e+000  0.0000000e+000  0.0000000e+000  0.0000000e+000  0.0000000e+000  0.0000000e+000  0.0000000e+000  0.0000000e+000  0.0000000e+000  0.0000000e+000  0.0000000e+000  0.0000000e+000  0.0000000e+000  0.0000000e+000  0.0000000e+000  0.0000000e+000  0.0000000e+000  0.0000000e+000  0.0000000e+000  0.0000000e+000  0.0000000e+000  0.0000000e+000  0.0000000e+000  0.0000000e+000  0.0000000e+000  0.0000000e+000  0.0000000e+000  0.0000000e+000  0.0000000e+000  0.0000000e+000  0.0000000e+000  0.0000000e+000  0.0000000e+000  0.0000000e+000  0.0000000e+000  0.0000000e+000  0.0000000e+000  0.0000000e+000  0.0000000e+000  0.0000000e+000  0.0000000e+000  0.0000000e+000  0.0000000e+000  0.0000000e+000  0.0000000e+000  0.0000000e+000  0.0000000e+000  0.0000000e+000  0.0000000e+000  0.0000000e+000  0.0000000e+000  0.0000000e+000  0.0000000e+000  0.0000000e+000  0.0000000e+000  0.0000000e+000  0.0000000e+000  0.0000000e+000  0.0000000e+000  0.0000000e+000  0.0000000e+000  0.0000000e+000  0.0000000e+000  0.0000000e+000  0.0000000e+000  0.0000000e+000  0.0000000e+000  0.0000000e+000  0.0000000e+000  0.0000000e+000  0.0000000e+000  0.0000000e+000  0.0000000e+000  0.0000000e+000  0.0000000e+000  0.0000000e+000  0.0000000e+000  0.0000000e+000  0.0000000e+000  0.0000000e+000  0.0000000e+000  0.0000000e+000  0.0000000e+000  0.0000000e+000  0.0000000e+000  0.0000000e+000  0.0000000e+000  0.0000000e+000  0.0000000e+000  0.0000000e+000  0.0000000e+000  0.0000000e+000  0.0000000e+000  0.0000000e+000  0.0000000e+000  0.0000000e+000  0.0000000e+000  0.0000000e+000  0.0000000e+000  0.0000000e+000  0.0000000e+000  0.0000000e+000  0.0000000e+000  0.0000000e+000  0.0000000e+000  0.0000000e+000  0.0000000e+000  0.0000000e+000  0.0000000e+000  0.0000000e+000  0.0000000e+000  0.0000000e+000  0.0000000e+000  0.0000000e+000  0.0000000e+000  0.0000000e+000  0.0000000e+000  0.0000000e+000  0.0000000e+000  0.0000000e+000  0.0000000e+000  0.0000000e+000  0.0000000e+000  0.0000000e+000  0.0000000e+000  0.0000000e+000  0.0000000e+000  0.0000000e+000  0.0000000e+000  0.0000000e+000  0.0000000e+000  0.0000000e+000  0.0000000e+000  0.0000000e+000  0.0000000e+000  0.0000000e+000  0.0000000e+000  0.0000000e+000  0.0000000e+000  0.0000000e+000  0.0000000e+000  0.0000000e+000  0.0000000e+000  0.0000000e+000  0.0000000e+000  0.0000000e+000  0.0000000e+000  0.0000000e+000  0.0000000e+000  0.0000000e+000  0.0000000e+000  0.0000000e+000  0.0000000e+000  0.0000000e+000  0.0000000e+000  0.0000000e+000  0.0000000e+000  0.0000000e+000  0.0000000e+000  0.0000000e+000  0.0000000e+000  0.0000000e+000  0.0000000e+000  0.0000000e+000  0.0000000e+000  0.0000000e+000  0.0000000e+000  0.0000000e+000  0.0000000e+000  0.0000000e+000  0.0000000e+000  0.0000000e+000  0.0000000e+000  0.0000000e+000  0.0000000e+000  0.0000000e+000  0.0000000e+000  0.0000000e+000  0.0000000e+000  0.0000000e+000  0.0000000e+000  0.0000000e+000  0.0000000e+000  0.0000000e+000  0.0000000e+000  0.0000000e+000  0.0000000e+000  0.0000000e+000  0.0000000e+000  0.0000000e+000  0.0000000e+000  0.0000000e+000  0.0000000e+000  0.0000000e+000  0.0000000e+000  0.0000000e+000  0.0000000e+000  0.0000000e+000  0.0000000e+000  0.0000000e+000  0.0000000e+000  0.0000000e+000  0.0000000e+000  0.0000000e+000  0.0000000e+000  0.0000000e+000  0.0000000e+000  0.0000000e+000  0.0000000e+000  0.0000000e+000  0.0000000e+000  0.0000000e+000  0.0000000e+000  0.0000000e+000  0.0000000e+000  0.0000000e+000  0.0000000e+000  0.0000000e+000  0.0000000e+000  0.0000000e+000  0.0000000e+000  0.0000000e+000  0.0000000e+000  0.0000000e+000  0.0000000e+000  0.0000000e+000  0.0000000e+000  0.0000000e+000  0.0000000e+000  0.0000000e+000  0.0000000e+000  0.0000000e+000  0.0000000e+000  0.0000000e+000  0.0000000e+000  0.0000000e+000  0.0000000e+000  0.0000000e+000  0.0000000e+000  0.0000000e+000  0.0000000e+000  0.0000000e+000  0.0000000e+000  0.0000000e+000  0.0000000e+000  0.0000000e+000  0.0000000e+000  0.0000000e+000  0.0000000e+000  0.0000000e+000  0.0000000e+000  0.0000000e+000  0.0000000e+000  0.0000000e+000  0.0000000e+000  0.0000000e+000  0.0000000e+000  0.0000000e+000  0.0000000e+000  0.0000000e+000  0.0000000e+000  0.0000000e+000  0.0000000e+000  0.0000000e+000  0.0000000e+000  0.0000000e+000  0.0000000e+000  0.0000000e+000  0.0000000e+000  0.0000000e+000  0.0000000e+000  0.0000000e+000  0.0000000e+000  0.0000000e+000  0.0000000e+000  0.0000000e+000  0.0000000e+000  0.0000000e+000  0.0000000e+000  0.0000000e+000  0.0000000e+000  0.0000000e+000  0.0000000e+000  0.0000000e+000  0.0000000e+000  0.0000000e+000  0.0000000e+000  0.0000000e+000  0.0000000e+000  0.0000000e+000  0.0000000e+000  0.0000000e+000  0.0000000e+000  0.0000000e+000  0.0000000e+000  0.0000000e+000  0.0000000e+000  0.0000000e+000  0.0000000e+000  0.0000000e+000  0.0000000e+000  0.0000000e+000  0.0000000e+000  0.0000000e+000  0.0000000e+000  0.0000000e+000  0.0000000e+000  0.0000000e+000  0.0000000e+000  0.0000000e+000  0.0000000e+000  0.0000000e+000  0.0000000e+000  0.0000000e+000  0.0000000e+000  0.0000000e+000  0.0000000e+000  0.0000000e+000  0.0000000e+000  0.0000000e+000  0.0000000e+000  0.0000000e+000  0.0000000e+000  0.0000000e+000  0.0000000e+000  0.0000000e+000  0.0000000e+000  0.0000000e+000  0.0000000e+000  0.0000000e+000  0.0000000e+000  0.0000000e+000  0.0000000e+000  0.0000000e+000  0.0000000e+000  0.0000000e+000  0.0000000e+000  0.0000000e+000  0.0000000e+000  0.0000000e+000  0.0000000e+000  0.0000000e+000  0.0000000e+000  0.0000000e+000  0.0000000e+000  0.0000000e+000  0.0000000e+000  0.0000000e+000  0.0000000e+000  0.0000000e+000  0.0000000e+000  0.0000000e+000  0.0000000e+000  0.0000000e+000  0.0000000e+000  0.0000000e+000  0.0000000e+000  0.0000000e+000  0.0000000e+000  0.0000000e+000  0.0000000e+000  0.0000000e+000  0.0000000e+000  0.0000000e+000  0.0000000e+000  0.0000000e+000  0.0000000e+000  0.0000000e+000  0.0000000e+000  0.0000000e+000  0.0000000e+000  0.0000000e+000  0.0000000e+000  0.0000000e+000  0.0000000e+000  0.0000000e+000  0.0000000e+000  0.0000000e+000  0.0000000e+000  0.0000000e+000  0.0000000e+000  0.0000000e+000  0.0000000e+000  0.0000000e+000  0.0000000e+000  0.0000000e+000  0.0000000e+000  0.0000000e+000  0.0000000e+000  0.0000000e+000  0.0000000e+000  0.0000000e+000  0.0000000e+000  0.0000000e+000  0.0000000e+000  0.0000000e+000  0.0000000e+000  0.0000000e+000  0.0000000e+000  0.0000000e+000  0.0000000e+000  0.0000000e+000  0.0000000e+000  0.0000000e+000  0.0000000e+000  0.0000000e+000  0.0000000e+000  0.0000000e+000  0.0000000e+000  0.0000000e+000  0.0000000e+000  0.0000000e+000  0.0000000e+000  0.0000000e+000  0.0000000e+000  0.0000000e+000  0.0000000e+000  0.0000000e+000  0.0000000e+000  0.0000000e+000  0.0000000e+000  0.0000000e+000  0.0000000e+000  0.0000000e+000  0.0000000e+000  0.0000000e+000  0.0000000e+000  0.0000000e+000  0.0000000e+000  0.0000000e+000  0.0000000e+000  0.0000000e+000  0.0000000e+000  0.0000000e+000  0.0000000e+000  0.0000000e+000  0.0000000e+000  0.0000000e+000  0.0000000e+000  0.0000000e+000  0.0000000e+000  0.0000000e+000  0.0000000e+000  0.0000000e+000  0.0000000e+000  0.0000000e+000  0.0000000e+000  0.0000000e+000  0.0000000e+000  0.0000000e+000  0.0000000e+000  0.0000000e+000  0.0000000e+000  0.0000000e+000  0.0000000e+000  0.0000000e+000  0.0000000e+000  0.0000000e+000  0.0000000e+000  0.0000000e+000  0.0000000e+000  0.0000000e+000  0.0000000e+000  0.0000000e+000  0.0000000e+000  0.0000000e+000  0.0000000e+000  0.0000000e+000  0.0000000e+000  0.0000000e+000  0.0000000e+000  0.0000000e+000  0.0000000e+000  0.0000000e+000  0.0000000e+000  0.0000000e+000  0.0000000e+000  0.0000000e+000  0.0000000e+000  0.0000000e+000  0.0000000e+000  0.0000000e+000  0.0000000e+000  0.0000000e+000  0.0000000e+000  0.0000000e+000  0.0000000e+000  0.0000000e+000  0.0000000e+000  0.0000000e+000  0.0000000e+000  0.0000000e+000  0.0000000e+000  0.0000000e+000  0.0000000e+000  0.0000000e+000  0.0000000e+000  0.0000000e+000  0.0000000e+000  0.0000000e+000  0.0000000e+000  0.0000000e+000  0.0000000e+000  0.0000000e+000  0.0000000e+000  0.0000000e+000  0.0000000e+000  0.0000000e+000  0.0000000e+000  0.0000000e+000  0.0000000e+000  0.0000000e+000  0.0000000e+000  0.0000000e+000  0.0000000e+000  0.0000000e+000  0.0000000e+000  0.0000000e+000  0.0000000e+000  0.0000000e+000  0.0000000e+000  0.0000000e+000  0.0000000e+000  0.0000000e+000  0.0000000e+000  0.0000000e+000
[truncated: 41,711,839 more chars]
